# Supplementary material for: Bacteriomes in lesions of pulmonary tuberculosis and its association with status of Mycobacterium tuberculosis excretion
Source: BMC Microbiol. 2022 Nov 23;22:280. doi: 10.1186/s12866-022-02698-5 (PMC9686068; doi:10.1186/s12866-022-02698-5)
Supplement: Supplementary file 1 — Additional file 1: Supplemental Table 1. Values of bacterial MetaCyc pathways of all TB lesions (40 TB-E and 42 TB-NE). [file 12866_2022_2698_MOESM1_ESM.xlsx]

## Sheet: Sheet1
Supplemental Table 1. Values of bacterial MetaCyc pathways of all TB lesions (40 TB-E and 42 TB-NE).
pathway ID	TB-E-1	TB-E-2	TB-E-3	TB-E-4	TB-E-5	TB-E-6	TB-E-7	TB-E-8	TB-E-9	TB-E-10	TB-E-11	TB-E-12	TB-E-13	TB-E-14	TB-E-15	TB-E-16	TB-E-17	TB-E-18	TB-E-19	TB-E-20	TB-E-21	TB-E-22	TB-E-23	TB-E-24	TB-E-25	TB-E-26	TB-E-27	TB-E-28	TB-E-29	TB-E-30	TB-E-31	TB-E-32	TB-E-33	TB-E-34	TB-E-35	TB-E-36	TB-E-37	TB-E-38	TB-E-39	TB-E-40	TB-NE-1	TB-NE-2	TB-NE-3	TB-NE-4	TB-NE-5	TB-NE-6	TB-NE-7	TB-NE-8	TB-NE-9
1CMET2-PWY	44678	41233.1	25849.1	8568.19	46986.7	35058.7	34957	25078.7	36149.5	39484.7	47819.1	40349.5	22287.2	34617.6	19298	21476.1	17469.4	38305.4	13721.9	35173	19571.4	40458.3	30228.6	33530.3	31817.5	29696.4	28814.7	50562.4	53428	44451.2	45088.2	45178.6	45222.3	39970.1	47257.5	33911.3	32575.7	16329	44046.6	26559.8	45609.6	37759.5	8742.66	48339.8	32326	47855.6	51444.9	32892.2	43067.3
3-HYDROXYPHENYLACETATE-DEGRADATION-PWY	555.969	1387.67	917.735	340.148	1232.39	548.55	2365.23	1226.79	2513.38	1840.59	451.877	1493.67	1296.25	789.097	393.104	937.455	366.903	1355.43	223.717	922.616	159.52	847.906	1403.24	3962.14	866.652	1393.19	1060.96	1004.69	230.867	1238.17	726.947	2069.41	1596.55	575.477	691.419	436.764	659.154	198.361	4239.71	398.778	1654.97	1930.97	215.799	1278.6	711.688	1815.38	2111.85	2062.97	2242.48
AEROBACTINSYN-PWY	1850.48	1874.34	312.88	349.431	4291.21	1929.9	1263.01	370.834	1296.89	867.284	570.018	1407.15	2608.48	898.689	2229.38	351.208	519.988	2000.05	422.473	207.392	271.346	1668.4	1062.17	1296.88	1658.35	1397.68	2009.55	867.594	379.512	1762.57	1857.24	7884.17	1201.14	1634.54	1700.48	247.648	1493.17	812.429	485.802	451.364	546.531	204.428	39.0873	238.013	131.415	63.1012	372.709	120.798	290.097
ALL-CHORISMATE-PWY	14798.8	18293.8	6210.7	3489.66	17122.3	14876.3	15163.2	9094.9	12848.1	14727.5	17040.6	17240.4	10328.1	11949.2	9135.92	3867.62	5039.43	13892.8	4622.59	4831.32	3280.84	16185.5	11967.4	15120.7	12214.1	12714	13205.2	18951.5	5359.41	16986.7	17387.7	20585.7	19449.5	15391	25752.7	5499.17	16047.4	7415.68	14449.1	6572.12	19343.4	12040.9	2610.64	10781.2	5472.58	8701.46	9054.66	5271.42	11342.8
ANAEROFRUCAT-PWY	46879.2	47213	34436.7	8497.85	47332.4	35954.9	40549.9	29933.2	34113.8	39858.8	38203.1	40218.2	24526.7	38535.3	22460.1	19699.9	17692.7	32317.2	12894.4	57985.8	33475.5	41231.4	37228.1	39941.5	35502.7	33593.3	32799.2	39050.2	47750.7	43170.7	42001.1	47282.9	45945.6	42353.9	52016.9	57550.8	39439.9	15670.5	42239.4	25618.7	43892.7	36946.3	8093.51	28629.8	29484.5	39586.9	42367.9	25301	37012
ANAGLYCOLYSIS-PWY	51685.8	52301.6	44717.5	9842.45	48910.6	43029.8	45801	32731.6	39283.1	46884.5	53972.3	47496.7	26036.8	45396	25743.1	21697.6	21035.8	45657.6	15910	57833.5	59499	48001.4	41541.2	47806.1	41459.3	36661.6	37510.3	49033	56320.5	49733.3	51655.7	53088	51149.4	47781.8	55761.1	56951.2	42713.3	18481.5	49709.4	30495.2	51660.7	41156.6	8558.98	42736.5	32505.7	46721.9	49187.8	42205.1	43962.5
ARG+POLYAMINE-SYN	26527.2	22905.7	17208.1	4058.14	32797	14205.6	21879.2	13461.4	20125.5	21564.1	35310.8	19311.4	13148.5	18681.5	11905.5	9488.53	10326.3	15083.4	6766.31	7054.2	3348.09	20881.9	21120.9	21236	19506.7	15775.9	17910.8	23331.1	29524.4	19632.8	25680.6	27340.4	25469.6	20610.9	21622.4	12609.2	17150.5	8377.03	16892.6	13443.6	21758.8	15566	4597.15	24236.7	18200.2	28113.5	29000.5	17461.2	22028.4
ARGDEG-PWY	5026.02	5108.58	2616.52	1162.93	9459.01	4817.9	3323.13	1225.47	4960.43	3879.32	1897.16	4587.48	5513.1	2442.7	4530.16	1548.38	1608.78	4969.83	1116.56	689.233	757.54	5413.47	3827.58	3222.97	4756.1	4318.07	4760.02	4398.5	1336.42	6111.4	6373.01	15434.8	5208.27	4690.25	4399.19	1178.24	5085.62	2392.79	3528.87	1784.9	3531.6	3566.39	372.127	1133.59	694.553	1033.82	2325.84	831.514	2160.78
ARGORNPROST-PWY	14348.9	20039.9	24107.4	3487.83	11464.4	13451.6	20296.8	15284.2	14889.3	18482.2	7869.59	21494.3	8451.93	15833.9	10536	3771.34	5575.02	5007.7	5429.79	8303.15	5738.89	17940.7	21837.2	19458.5	15136.2	16890.6	16473.5	11528.3	10176.4	14855.8	16695.3	12954.1	15652.7	13850.2	10203.1	14660.8	17902.6	5888.89	14356.8	10433.9	9951.57	16648.7	1959.81	7775.14	7191.09	5883.69	7992.79	6995.66	9436.08
ARGSYN-PWY	44019.1	43284.6	37702	8086.57	36912	34195.7	39018.4	26362.9	34509.8	38088.3	48454.8	38976.7	21415.7	32491.4	21369.6	16962.4	17729.5	24057.3	14448.8	55349.8	7544.75	40365.7	35429.8	39116	35399.6	31079.7	31642.9	43409.3	51377.4	44029.5	44490.4	42992.7	43648.2	34943.5	44791.7	53789	35628.8	15790.5	43059.9	23077.7	40803.3	34907.5	6336.49	40489.4	22268.2	27531.9	38805.3	39060.2	38658.2
ARGSYNBSUB-PWY	47679	46999.2	40448.4	8961.54	48981.1	36899.5	41540.8	27919.1	37110.1	40668.7	52193.5	42516.5	23512	34263.4	22786.4	14235.5	18777.7	26181.2	15110.6	61916.7	7510.98	43591.2	38131.2	41240.7	37942.9	33849.1	33508.5	46482.8	55675	48039.6	48001.3	44414.9	47936.4	42125.2	50745.9	60186.6	37852	17046.3	49578.2	25179.5	43878.2	38628.5	8487.76	39420.6	34912.9	51974.2	53122.9	38473.7	44477.4
ARO-PWY	50421.6	52815.5	52171.9	9797.73	54470.1	41012.8	45809.3	31023	40429.1	46846.7	53047.6	47841.5	25998.4	45037.7	25412.5	22186.1	20269.5	47421.7	16337	57906.5	31102.8	48387.9	44130.2	46682.2	43173.9	38947.8	37649.1	51729.6	56324.3	51780.2	52153.4	50691.1	53302.3	42993.2	54157.2	58855.1	40778.1	18613.2	49520.7	29999.9	48356.2	40572.8	9627.22	45256.4	34984	52152.8	54299.5	41998.1	47019.7
ASPASN-PWY	23712.6	30338.2	34456.1	6476.47	25035.3	22020.7	24895.1	16616.4	22063.2	21877.3	41212.9	21506.3	14381.1	30347	15742.5	7505.54	12202.8	37604.8	5959.61	3813.51	56604.2	20256.9	23454.7	26361	21988.1	21286.4	22648	25935.4	33346.8	27576	26537.4	29577.5	25002.7	22040.1	19136.6	10911	21934.3	8243.46	22742.1	17354.4	25474.7	18589.2	4845.93	21106.1	10733.8	15032	16769.5	13711.7	14069.9
AST-PWY	4679.68	5090.05	3718.26	1369.37	7018.94	5050.53	4486.41	1452.91	7780.5	4979.2	1860.64	4592.89	4435.8	4423.85	3135.28	1935.13	1591.51	3211.11	2306.97	982.077	632.648	5609.62	4459.28	2579.22	4901.01	4587.44	4218.08	8303.62	1433.71	6104.79	5440.16	12449.1	6261.39	17177.1	6387.59	1252.33	3652.47	2528.49	5846.6	1835.07	7899.79	7452.51	924.635	4467.62	1725.01	2419.02	7021.02	2962.43	5090.5
BIOTIN-BIOSYNTHESIS-PWY	28293.4	28953.4	22272.8	6110.86	45278.5	24102.2	23424.2	14501.3	27589.6	24777.5	20871.9	27092.6	19887.2	21252.7	14554.5	21111.2	7731.62	42296	10288.3	9287.69	4536.93	26742.2	24354.7	19426.4	26102.8	24715.9	20488.8	32211.8	25399.4	34656.4	31912.6	36585.2	33650.2	36009.4	32878.3	15634.6	24005.4	11586.7	26229.7	15215.6	30820.1	26397.2	7248.29	38281.1	30145.5	46802.1	44160.9	23714.8	31967.6
BRANCHED-CHAIN-AA-SYN-PWY	59067.4	60281.6	45851.9	11259.8	63204.1	46321.5	52641.5	35545.6	47315.1	53579.7	64492.1	57016.8	30482.4	49320.2	27909.5	25901.1	22302.8	42635.9	22427.7	69449	11958.7	59469.1	47579.2	55869.4	47852.5	43882.5	41228.2	67245.8	62442.4	63941.2	62860.9	56764.9	66600.3	53591.2	64271.8	66743.1	44771.9	21984.3	60664.5	32757.6	57913.5	50557.3	11038	66011.9	42829.6	65603.3	68820.4	73109.2	59839.4
CALVIN-PWY	51438.2	55080.3	52592.3	10001.2	58002.8	44320.9	48583.7	34556.4	41164.1	47031	54347.5	49997.5	29244.6	47861.9	28437.3	21789.2	21032.9	55482.1	17722.4	59287	56201.2	48803.5	47632.8	49783.9	45535.5	40373.1	40826.4	55056.9	51428.2	52826.4	54288.1	62975.5	54447.4	48592.4	57535.1	59824.9	46143.5	19656.7	51070	29484.7	51277.2	40598.9	9502.27	50228.9	33141.8	49188.9	52601.5	43726.1	48096.7
CATECHOL-ORTHO-CLEAVAGE-PWY	6317.09	7968.31	7346.14	2183.97	22608.1	8936.37	6029.92	4170.57	8384.79	8230.11	7114.09	10763.6	6426.84	3515.28	3467.31	2502.93	2003.56	5853.1	2663.88	1408.36	848.238	12055.2	8579.88	6220.94	6528.53	8669.02	5509.77	12686.3	547.21	14963.4	11291.4	7918.82	10433	8101.28	11788.3	4903.48	3544.24	3775.02	11953	4265.79	10714.4	11926.9	4000.95	7026.81	16054.4	27463.8	22872.8	7127.57	13177.1
CENTBENZCOA-PWY	0	0	0	0	0	0	0	0	0	0	0	0	0	0	0	0	0	0	0	0	0	0	0	0	0	0	0	0	0	0	0	0	0	0	0	0	0	0	0	0	0	16	0	0	0	0	994.462	0	4.9231
CENTFERM-PWY	5874.54	6596.53	2027.23	1381.65	6763.72	7417.98	2800.49	4244.61	5252.61	6325.72	5805.85	4977.78	3171.81	10036.4	2912.78	1071.6	1783.33	13615.5	1199	2312.97	5608.62	6018.25	9753.77	12193.5	5829.34	2407.5	3032.16	4304.67	1591.87	6415.13	14948.6	7267.95	6354.66	8532.53	2313.51	1998.76	6539.48	2101.94	6217.4	5595.91	11166.6	2347.24	2156.68	2131.06	1583.46	4233.19	4441.03	5929.19	6002.02
CHLOROPHYLL-SYN	20.8405	512.363	527.208	71.9646	362.109	149.148	1825.25	166.759	360.181	171.827	375.737	772.106	291.753	459.052	200.008	86.8451	54.7356	202.788	718.413	29.8154	24.5453	204.246	383.322	88.1112	723.356	294.921	1824.07	3396.41	58.0703	875.332	530.052	1902.1	72.3146	151.063	732.293	297.433	408.164	253.861	858.822	399.961	1275.7	622.8	509.65	2011.38	591.768	1242	372.884	349.924	3081.15
COA-PWY	42257.2	47989.5	46555.5	8754.99	46951.4	37644	41213.1	28983.5	34585.6	42640.3	49969.2	42603.4	22600.8	42237.2	21753.5	19218.6	18131.1	48376.5	14011.4	53830.2	60842.5	42933.6	39530.5	42945.1	37902.9	34924.3	33361	48783.3	41686.3	46013.5	47055.9	43771.1	47328.1	42525.9	49796.1	53890.9	39939.6	16607.1	44881.4	26928.9	45798.4	37338.9	9033.6	43399.4	31105.4	46252.4	48253.1	38113.5	42095.3
COBALSYN-PWY	31650.9	19342.6	16048	3968.13	31654.7	15484.8	19556.3	15009.1	20635.6	20670.3	40936.9	20975.5	14014.4	16994.2	9620.19	7177.1	13881.6	34828.7	10331.8	48569.8	4688.66	19649.2	18705.1	20729.2	18909.7	15128.2	14081.7	21040.9	39251.3	23738.3	25285.7	21282.2	28613.7	22563.8	32206.1	45449.6	11351	6836.97	27065.6	14612.1	27144.1	21949.3	4868.74	25631.4	26631.2	39390.4	35062.2	32863.6	32781.5
CODH-PWY	245.531	1111.36	423.216	157.317	439.884	943.877	630.576	1013.93	1278.99	963.98	158.651	1013.77	712.767	701.061	451.082	175.726	506.159	246.471	22.5964	982.026	280.804	574.231	371.616	573.382	410.729	266.304	200.995	335.219	294.26	2306.57	657.172	349.591	774.457	804.714	108.091	535.598	614.932	148.393	706.863	294.986	0	40.9241	41.9903	43.2393	54.4271	207.206	28.6374	253.402	576.545
COLANSYN-PWY	26292	24484.6	12727	5530.71	25764.4	21293.7	20999.8	15396.6	24847.9	24032.3	13112.5	25506.4	16483.4	23168.4	12945	13632.9	9237.35	37311.9	12413.9	58685.5	22646.4	24999.5	19175.9	17514.2	19207.7	16948.2	17853.5	23540.1	23294.7	24104.8	23620.4	28146	32571	32594.7	42060.1	55379.4	14825.3	10738.8	25696.1	17352.2	33045.7	27072.2	6041.34	20323.5	19683.5	20417.1	31959.1	34438.3	24017.9
COMPLETE-ARO-PWY	53156.4	55288.1	55127.4	10221.3	57188.2	42806.5	48035.9	32286.8	42442.5	49382.6	56945	50239.2	27118.6	47427.8	26413.1	23640	21312.9	49529.6	16974.4	60968	33224.5	50661.6	46206.1	48846.7	45356.7	41065.5	39379.7	54625.3	59712.8	54492.1	54654.6	53325.9	55972	45573	56723.3	61905.8	43071.8	19456.3	51680.7	31319.2	51179.1	42044.5	10090.8	47955.4	36540.7	55118.2	57065.6	44234.4	49477.6
CRNFORCAT-PWY	204.774	1560.39	1369.19	224.205	1742.29	1846.56	3645.48	3363.34	1177.25	2377.91	1487.38	3493.48	703.803	1238.85	532.915	503.313	990.491	1405.91	1924.3	160.394	96.4701	2616.11	2870.35	700.42	864.324	177.602	697.936	2457.1	357.471	1004.66	2499.27	3807.6	1317.93	2253.25	3582.09	796.944	1861.14	590.489	2477.14	1265.95	1221.17	3610.5	646.106	681.128	1665.91	1281.48	4711.41	868.571	2225.42
DAPLYSINESYN-PWY	48427.1	46149.1	31087.7	8971.73	50318.7	38249.9	40087.6	27058.8	38104.5	42526.7	38296.8	43901.7	25401.7	34614.5	22233.6	20862.5	18221.7	31696.8	16411.2	66946.2	11820.2	45858.2	36645.7	36842.8	36670.6	32630.4	32730.5	52475.1	56432.6	51676.1	48818.8	47145.7	52171	45516.5	60382.2	64032	38447	17496.3	50278.2	27095.5	49142.3	40266	8848.74	45158.8	34730.9	49963.1	54432.5	41545.9	46256.5
DENITRIFICATION-PWY	1168.57	4005.61	1734.49	345.101	2257.27	1862.83	2533.57	2232.86	2807.57	2188.08	2127.71	1836.58	1011.26	2393.43	521.776	1289.11	1096.16	1731.75	1446.81	544.217	167.155	1549.42	2288.85	1296.04	721.369	2285.82	1628.52	4023.29	1694.03	2572.84	2470.19	1434.48	4873.61	1265.3	5049.45	984.545	2865.53	1010.62	2910.4	1604.14	1592.03	3045.61	486.869	1922.73	2511.73	2265.59	6660.67	826.358	4152.97
DENOVOPURINE2-PWY	45562.5	46383.7	30508.3	8670.83	41376.3	37245.7	37396.5	29299.1	34350.2	43154.8	28634.9	42988.2	22146.1	41625.7	22666.3	16395.3	17026.7	46050.7	13769.4	20434.3	24044.5	41827.1	33799.4	39310.2	34760.5	31128.2	32743.3	40640.6	46007.3	43451.4	46033	45236	44080.8	42998.9	33068.5	31901.8	40044.3	16193.1	38623.5	28444.8	48335.6	33750	7168.69	27376.8	23439.4	26018	37020.3	35666.4	34517.5
DHGLUCONATE-PYR-CAT-PWY	1669.54	1624.73	899.96	432.699	1899.14	725.116	1081.23	718.533	6962.08	2041.33	1376.98	2926.53	1269.35	1006.53	314.732	1554.67	702.652	775.233	984.89	444.643	210.948	3090.87	2325.74	861.364	1432.88	1697.26	897.222	2317.19	372.816	4106.88	2378.49	2250.33	1783.75	2134.22	1080.77	584.334	866.34	432.515	1812.78	983.125	2870.15	4089.62	526.316	1109.42	841.542	860.429	3385.05	611.032	1556.73
DTDPRHAMSYN-PWY	44175.6	47051.8	67163.1	7319.07	48541.9	32319.1	40998.3	26296.3	35865.7	37191.1	21401.6	39760.1	24600.3	48095.7	22593.8	18970.8	17417.3	47287.9	13985.6	71477.7	51986.7	38444.5	44768.8	39370.3	41927.8	36297.6	33316	43987.5	47981.4	43506.8	38927.5	43246.2	48778.4	38020.6	61577.1	72202.1	22955.7	14644	45001.7	26662.3	42300.1	33860.2	7960.09	41918.6	31679	45648.2	47541.8	41200.4	41462.7
ECASYN-PWY	3122.4	3584.24	535.221	709.028	6500.63	3225.46	2162.77	930.551	2350.74	1552.16	1008.39	2620.82	3982.26	1764.15	3665.23	583.65	1035.09	2956.54	742.485	422.955	513.605	2829.16	1930.95	2444.48	2885.33	2275.68	3359.86	1849.87	776.183	2895.38	3174.82	11468.7	2057.24	2989.26	2789.97	494.682	4158.08	1844.68	807.992	853.841	2631.33	879.924	57.7596	868.627	439.533	135.276	581.505	835.69	996.749
ENTBACSYN-PWY	20600.2	13591.4	4130.36	2755.99	17638.2	10457.2	11465.8	9019.16	9798.27	10272	7013.59	14269	9766.69	7942.35	8851.83	8254.2	4123.5	8095.84	5154.13	1944.45	2521.81	14809.4	10523.7	10221.9	10792.9	8664.83	10729.3	14059.5	16275	11397.6	12508.5	22307.9	16155.1	10686.4	23451.8	3521.42	9921.72	6914.38	13174.3	7157.65	20659.4	6182.93	1290.28	3244.92	4264.56	2930.55	10766.1	3096.3	10143.7
FAO-PWY	36909.2	48331.9	58140	9727.03	85541	36496.8	46660.5	27616.4	43908.6	46889.9	64815	47776.8	32965	40258.6	23559	25751.6	10145	27201.7	18630.1	70177	5741.43	49298.1	49325.4	41954.7	39803.6	45421.1	34550.3	55892.9	19820.1	53008.1	56368.1	53144.6	63676.4	58175.3	82176.2	70102.7	36431.9	18170.9	54219.7	17526.1	50320.9	48863.1	13156.1	58132.8	61460.8	97454.1	84976.4	28966.5	60218
FASYN-ELONG-PWY	45723.3	45448.7	31535.2	9743.12	60944.9	38242.2	42711.2	31436.6	43808.1	44707.2	75610.6	47329.6	27312.7	38682.3	23278	31304	15175.5	49264.6	23781.3	22713.7	50490.4	45407.6	37705.3	43879.8	37653	34061.6	33146.8	68135.6	41247.8	50226	59855.5	53046	58242.4	56429.5	54938.2	23706.8	38413.1	19556.8	47723.2	27205.9	47308	45337.4	11435.6	67393.7	43349.4	68041.4	67847.3	58764.1	58713
FASYN-INITIAL-PWY	34495.8	32498.4	21446.7	6886.86	50341	30411.3	25588.3	17471.1	33656.2	29555.6	23366.9	35750.9	22923.8	23888.7	17391.3	30531.3	10619.3	31037.5	13179.8	9060.95	5404.11	33187.8	26547	20299.4	27849.8	27616.7	22831.7	56409.5	26739.7	39312.9	39992.6	47949.7	42587.3	37808.6	47191.4	15370.6	23782.5	13321.7	31432.1	17337	29998.4	31279.9	8338.16	54193.5	30653.6	48627.6	51690.6	38942.6	33315.5
FERMENTATION-PWY	41844.8	38777.5	38391.9	6507.59	39219.4	27577.8	30974.8	19136.3	29301	35642.2	27215.1	33462.2	19468.8	33931.2	19040.3	22422	15483.6	27461.5	11236.6	19868.2	16062.6	35074.9	34522	34611.2	32585.9	29852	27533.7	33151	48754.7	37660.7	36788.1	42624.8	37172.1	35365.2	41693.3	36101.4	29624.8	13036.4	35987.9	22599.2	38469.3	24188.6	5536.74	29262.2	17356.2	24430.9	30333.2	33452.3	33845.5
FOLSYN-PWY	45825.1	46595.5	33623.4	9246.76	50024.8	40272.4	39700	27809.4	38300.6	44698.2	51090.8	45212.1	24667.1	39157.6	21670.8	19060.3	17190.4	51069.1	13818.1	62480.8	39841.7	46198.5	36215.3	39871.1	36202.9	34034.5	33084.2	51617	45657	51725.8	48948.1	46663.1	49718.5	44214.3	55956.2	61794.6	41241.1	17831.7	50130.2	27304.1	50793	40698.3	9411.41	45861.5	34306.1	49842.2	53512.3	33502.8	44506.1
FUC-RHAMCAT-PWY	7377.8	3697.03	700.69	1197.44	2432.47	3606.08	2702.37	1979.41	3581.93	2824.2	648.431	2394.58	2381.76	3429.39	2601.51	1460.82	2614.58	2090.13	917.327	438.4	1026.58	2814.63	1130.46	2222.22	2346.18	1615.35	2353.48	2483.29	5948.52	2274.2	3332.79	6191.21	2677.8	4502.72	1856.23	614.551	2161.58	1634.14	2692.07	3025.19	4071.99	1313.33	105.146	1094.68	926.221	843.129	1618.29	4256.4	1385.69
FUCCAT-PWY	8551.15	2306.92	572.369	1347.51	1337.63	2425.18	2574.53	1572.83	2440.85	2036.31	386.417	1528.67	1538.92	3275.57	1825.83	1638.2	5568.4	1099.59	745.739	314.308	1602.62	1819.19	656.424	1585.25	1565.53	1120.86	1582.35	1746.38	7600.3	1549.48	2335.72	3975.88	1891.27	3535.01	1259.54	468.572	1365.41	1138.1	2198.81	5127.05	3208.3	2199.25	82.1988	831.571	1609.99	886.451	1617.05	3874.46	971.29
GALACT-GLUCUROCAT-PWY	6956.26	8601.87	2206.64	1940.48	11484.2	8445.66	7045.93	7652.19	6681.01	5447.28	5014.97	6974.63	6626.6	6179.58	6546.16	3256.64	4096.5	8735.96	1797.03	1360.14	1055.68	6504.51	5145.15	5330.52	6166.45	4224.62	7502.33	10173	2229.01	6724.17	9468.51	18194.1	8309.14	7731.01	6221.45	1626.56	5838.37	4149.38	4694.48	3340	8064.58	10307.3	650.858	16418.2	6388.72	3759.21	6392.31	8610.13	13105.6
GALACTARDEG-PWY	2628.9	6316.02	6158.85	680.533	6665.72	2686.12	6118.33	3738.45	3663.93	2306.93	2858.2	2847.95	4028.46	4825.98	3660.24	1210.59	918.149	2852.36	1012.75	606.943	452.494	4830.12	7856.8	4588.82	5908.5	6324.39	5640.82	2289.73	671.521	2970.16	3180.54	9918.17	2715.29	3445.93	2561.81	3166.3	3370.35	1531.28	2207.53	984.246	2569.57	1132.22	561.298	1183.69	634.878	435.421	1248.73	7016.15	2462.41
GALACTUROCAT-PWY	10205.1	13270.9	3752.23	2277.4	18703.8	10888.2	9585.42	10180.7	10392.9	9146.44	7717.86	10767.9	9596.48	8752.94	9265.1	6960.23	4959.69	12514.4	4008.18	3155	1706.29	11807.3	9571.83	8923.76	9480.74	6583.34	10548.9	16277.5	3030.27	11059.9	18916.7	20748.3	12939.6	11409	11313	2770.26	7333.88	6186.47	10131.2	5047.84	14917.1	13418	1225.57	25524.2	9933.61	9559.32	14150.1	13642.2	18059.2
GALLATE-DEGRADATION-I-PWY	2610.48	3326.25	1539.11	658.726	20040.7	2413.29	2160.67	1061.08	6302.18	4094.65	3552.02	3517.89	4235.87	1734.29	3239.65	1603.15	839.478	2717.67	1320.9	574.782	414.401	4834.79	2837.83	1970.05	2660.43	2409.12	3260.82	3919.33	562.687	4691.68	7646.77	9983.96	4943.24	2812.46	3227.08	1755.51	2253.14	1915.36	3155.46	1782.61	6530.19	6483.85	2912.64	9408.8	17466.4	30013.5	20425.7	3411.03	14710.1
GALLATE-DEGRADATION-II-PWY	2610.48	3326.25	1149.03	658.726	7605	2413.29	2160.67	1001.49	6302.18	2444.2	1802.5	3517.89	4235.87	1734.29	3239.65	1603.15	839.478	2717.67	1320.9	501.594	414.401	4834.79	2837.83	1970.05	2660.43	2409.12	3260.82	3490.76	562.687	4691.68	7646.77	9983.96	3525	2812.46	3227.08	917.661	2253.14	1915.36	2124.8	705.759	1574.14	4385.84	481.77	7376.76	2712.38	3185.23	5862.27	3393.81	9743.11
GLCMANNANAUT-PWY	9617.33	9695.6	2535.07	1187.88	5655.15	10034.1	5210.47	6478.37	8108.11	13412.2	2059.08	13348	4011.14	10822.8	3804.55	2222.56	3716.48	10664.4	2552.78	1751.22	19720.9	8485.02	6757.35	6720.53	5129.91	5284.71	5454.93	6913.45	9231.92	5918.69	10834.6	9073.47	7985.44	10584.6	2947.83	3325.81	13603.9	3029.81	6680.32	8810.98	9419.63	4409.41	1116.97	3937.43	1796.29	2371.67	2192.55	4177.87	5748.49
GLUCARDEG-PWY	2712.28	7730.05	7791.48	692.799	6667.76	2804.72	7036.96	3563.89	3658.97	2360.48	2948.04	2904.74	4084.79	5244.95	3859.86	1152.92	921.773	2941.32	996.837	630.686	458.633	5114.18	8222.33	5304.87	6725.68	7179.95	6014.72	2246.57	695.931	3036.66	3246.85	9778.14	2681.81	3125.7	2540.45	3460.27	3419.71	1552.37	2108.96	999.766	2584.83	1131.42	563.412	1189.63	634.834	435.435	1248.76	7733.57	2470.3
GLUCARGALACTSUPER-PWY	2628.9	6316.02	6158.85	680.533	6665.72	2686.12	6118.33	3738.45	3663.93	2306.93	2858.2	2847.95	4028.46	4825.98	3660.24	1210.59	918.149	2852.36	1012.75	606.943	452.494	4830.12	7856.8	4588.82	5908.5	6324.39	5640.82	2289.73	671.521	2970.16	3180.54	9918.17	2715.29	3445.93	2561.81	3166.3	3370.35	1531.28	2207.53	984.246	2569.57	1132.22	561.298	1183.69	634.878	435.421	1248.73	7016.15	2462.41
GLUCONEO-PWY	47280.2	47392.4	45136.7	9404.03	53041.1	37462.5	41491.8	29199.9	36341	39812.7	53499.9	42157.9	25284.6	40363.1	22690.1	19757.3	19163.7	49967.4	15366.8	66366.8	49853.2	41813.5	39579	43014.1	37876.4	35510.9	34291.2	49179.2	52369.9	45580.5	45858.3	49165.4	49171	43422.7	54650.6	65385.7	36887.4	16573.3	45019.5	27210.7	45591.4	37662.4	9104.03	46431.9	33686.9	49841.4	50851.7	38317.5	43570.8
GLUCOSE1PMETAB-PWY	20454.6	16766.6	7065.03	4606.61	30442.2	14858.9	14148.3	9009.36	18048.8	17350.1	8508.62	13923.2	12609.9	12625.8	10124.8	23831.2	9540.06	13678.8	4995.73	2653.12	51888.8	18892.3	12047.8	10942.6	12351.8	10718.4	12635.9	15600.9	34045.7	16208.2	17355.3	22347.5	18112.5	27373.1	10568.8	5713.19	10569.8	9222.01	12978.3	13038.5	25631.8	20613.2	5024.13	11846.2	19539.3	25226.6	31440	11699.6	17822.2
GLUCUROCAT-PWY	9415.84	12895.5	3126.1	2952.19	15360.4	11074.4	11063.1	11650.4	10896.6	7377.74	4910.18	9723.19	9163.89	8612.65	11663.3	5603.25	4989.4	8609.19	3584.35	2463.4	1465.52	10619.1	7950.68	8983.91	8871.71	5750.63	12419.8	9969.08	4933.42	8917.12	16078	24101	10234.1	9812.02	8816.02	2583.86	8005.9	6071.39	10164.6	4652.71	8636.77	13430.5	769.439	14748.9	7534.61	5558.77	9635.49	9796.56	15480.5
GLUTORN-PWY	44490.7	39417.8	23544.2	8274.09	46500.5	33227	33574.7	22621.2	33436.2	34100.3	49188.2	36183	22818.8	24627.8	18923.4	18156.2	16748.7	23728.4	14668.5	57946.5	4481.48	37277.3	28143.9	30084.2	31670.4	27281.6	26602.9	45252.3	51039.4	43216.7	43434.6	40971.8	45081.2	39382.9	52762.8	53435.5	29727.8	15397.2	45470.2	22321.7	41150.1	36526.7	7801.12	40092.1	33380.4	49231	51087.2	40348.5	41498.8
GLYCOCAT-PWY	42678.5	33392.2	14301	6467.29	27690.8	28909.9	27189.7	20435.8	28875.8	31682.4	20154.3	31425.7	17510	30084	18516.3	13903.7	19723.5	26463.7	12102.6	50310.1	50319.9	31054.4	21443	25699.1	25897.5	19124.4	23476	30805.1	58599.3	34026.6	31530.8	39392.1	34353.9	27241.1	41074.4	46986.2	24372.3	13052	34489.6	24233.9	32914.4	25429.8	4820.92	30144.5	14127.6	16186.2	24894.7	28401.7	21670.3
GLYCOGENSYNTH-PWY	36782.1	36033	17686.6	6805.19	37048.1	32771.4	29749.9	21449	29875.2	39610.7	50877.8	32871.3	19437	28665.1	17586.1	19087.5	17393.1	26562.8	11162.7	55704.1	33657	38522.7	27202.8	33297.3	28173.5	22141.8	23032.2	37873.6	47305.5	38557.5	41406.7	38642.4	40519.2	26443.6	47151.1	52706.6	27894.4	14187.2	40963.9	23188.2	38478.3	28041.2	6436.75	36587.9	22553.9	34164.5	36946.9	34351.2	29378.5
GLYCOL-GLYOXDEG-PWY	5478.34	4358.69	466.205	882.872	3508.56	3590.95	1833.87	2085.27	6143.65	2844.57	496.776	3154.17	2033.8	2996.3	2367.86	1307.18	1765.84	5509.88	900.995	259.458	560.282	2588.68	811.795	1611.24	3115.49	1950.09	2270.18	3317.23	10072.7	3089.39	3618.43	8722.42	3273.47	4931.85	1721.25	591.348	2468.08	1322.7	3458.12	3361.17	3859.25	592.965	59.297	766.136	592.664	653.978	902.484	2789.23	3198.48
GLYCOLYSIS	51106.5	52279.7	46950.6	9842.58	49384.5	43456.2	45735.7	32923.6	38983.2	47286.3	55260.7	48726.5	26447.1	42667.5	25901.4	20712.3	20681.2	42803.6	15864.2	60570.2	53357.6	49265.5	41677	46131.5	40373.7	36924.2	37871.4	49262.3	55995.7	50645	52238.9	52481.2	51379.9	46414.7	55809	59869	44123.2	18974.2	50488.3	30012.3	51413.5	41746.2	8799.32	41904.5	30866.8	45762.7	46294.7	36388.8	41221.3
GLYCOLYSIS-E-D	41736.3	44091	31699.4	7803.37	42495	31835.6	37984.5	25118.1	32154.6	35216.5	33207.2	36486.6	22560.8	34484.7	20850.1	19512.6	14466.3	28657.4	12326.7	31623.5	13148	37966.5	34988.2	37007.2	33939.6	29355	30721.5	41096.1	39588.9	39607.8	38924.5	44567.8	43073.4	36334.5	43855.5	34598.3	27683.2	14751.7	38710.5	21689.2	37329.8	33418.3	6933.23	39259.4	27468.5	37368.2	41830.6	33357.1	37034.1
GLYCOLYSIS-TCA-GLYOX-BYPASS	38939.3	44044.4	35123.8	8437.94	50393.7	34747.2	37293.1	23849.8	33591.6	37255.5	54968.7	39899.9	24731.1	31027.5	20107.8	20249	12239.3	28551	13074.2	66424.8	8830.3	40673.4	35289.9	39365	34797.7	32959.5	30362.3	46065.4	35985.2	44547.4	46255.2	44892.2	46999.1	41392.5	58193.6	64916.7	34238.3	15665.2	44831.1	20631.9	41048.4	38391.2	8581.51	41464.8	33158.2	49376.4	49687.2	27787.1	38828.1
GLYOXYLATE-BYPASS	27267.6	34554.3	21970.1	6210.2	42223.5	26139.2	26380.2	16658.1	25392.4	26605.6	45442.7	28265.2	19681.5	19428.2	13621.1	17384.6	6779.54	20381.9	11424	69476	4100.33	31876	24497	28395.1	23866.5	24360.4	21146.8	42408.6	23118.2	33198.1	36924.3	31746.1	37233	32570.3	55409.5	66547.8	23294.4	13042.4	36463.9	13143.6	29260	32751.3	6841.49	33542	32192.7	46464.8	48000.9	33196.7	35139.5
GOLPDLCAT-PWY	161.831	177.44	65.0023	31.779	294.846	497.939	710.71	37.8504	98.6531	727.833	170.635	106.559	431.289	619.472	160.041	14.5829	82.8432	968.639	2.9971	545.695	29.2874	596.933	224.207	3109.71	465.511	268.015	177.011	205.329	113.174	1167.66	235.939	564.7	923.981	170.462	118.373	75.907	85.2293	413.154	2034.41	82.3191	9.9908	343.282	64.6645	494.472	87.8386	652.711	35.2354	57.3254	274.91
HCAMHPDEG-PWY	535.835	1399.23	392.12	1274.52	973.623	917.434	540.7	1067.38	767.596	593.853	203.979	3207.16	2983.71	285.92	336.981	290.043	429.454	570.218	293.215	40728.8	497.523	1187.37	2434.47	319.896	2843.54	1725.01	664.518	1538.29	99.1469	2932.39	881.948	1803	4401.81	1011.62	18293	37326.4	486.734	327.578	5414.98	407.109	829.672	3635.61	155.341	620.515	4088.85	402.816	2751.23	129.414	630.463
HEME-BIOSYNTHESIS-II	20176.7	25868.7	24483	6290.8	35558.1	22828.3	25587.7	19192.1	21410.6	21473.6	42037.2	27201.9	14369.4	19792	14160.1	16008.7	5752.97	17778.8	10148.9	48528	8238.84	26467.2	21918.5	28993.8	20991.4	21640.1	21305	34444.8	21938.6	28337.9	27465.9	27437.3	28718.5	27532.7	36454.1	47190.2	23527.9	10051.4	28854.7	15893.3	24796.3	25450.2	6107.01	32409.7	25392	40203.5	40425.5	28720.4	32719.6
HEMESYN2-PWY	37439.1	45262.7	41371.3	8921.44	48004	34818.4	41340.2	26710.3	32715.2	36772.6	51608.4	39817.5	22975.9	34468.8	20971.2	20294.2	11241.1	26559.9	13849.4	53108.3	8475.4	42307.5	37906.6	41838.2	35581.3	34518.4	33285.3	49631.8	34411.7	46467.3	45131.1	39857.2	46263.5	40425.8	51160.5	53523.4	37003.6	16278.3	44512.9	22877.6	43637.6	38120.6	8548.64	46270.4	33508.4	50637.7	51538.1	34886.7	43102.5
HEXITOLDEGSUPER-PWY	20723	17387.5	6781.54	2251.32	8059.17	15117.3	13474.7	9428.44	14900.2	19840.5	4046.94	22268.5	6295.89	11126.4	5655	2919.22	8383.89	5097.94	4725.57	4543.37	4977.94	17528.9	14111.8	13365.1	7424.64	10523	9765.3	11758.4	8128.05	13379.9	18327.7	20657.6	15819.7	15904.2	8185.42	7827.93	21772.3	5468.07	10883.4	10235.9	14097.5	7652.28	1320.42	6491.26	2342.61	6174.53	5489.71	5001.76	10827.3
HISDEG-PWY	26782.1	24903.5	15691.1	5052.67	36481.4	23881.2	23944.2	18999.9	22957.8	24679.6	43238	29036.4	14970.8	21247.6	14536	17603.2	5973.1	37086.9	9381.5	8701.82	7712.14	29556.1	22532.5	26290.4	19432.8	18613.9	20403.4	39368.8	6519.67	34843.4	30304.2	27758.6	30814.1	32205.6	25862.4	10144	24373.6	9067.87	26124.8	13760.2	37044.3	26082.1	6392.88	28671.2	21270.8	35535.1	35028.3	29268.4	23354.7
HISTSYN-PWY	46464.4	42776.7	48334.1	7818.49	46511.2	33042.4	39267.5	25074.2	31721.8	33933	50780.2	37849.8	20957.8	34258.9	20380.2	19679.4	17842.2	27982.5	14500.8	56645.6	6095.7	37693.3	36648.1	41725.5	36784.1	34375.5	31572.7	46260.6	53086.6	38207.1	41826.1	40285.8	42576.9	39046.1	44910.2	54169.1	30973.3	15567.2	41528.1	22888.9	43000.7	34602.5	7894.97	44119.7	30783.8	48039.3	48772.9	46090	41292.7
HOMOSER-METSYN-PWY	32875.7	40353.5	36202.6	6611.88	28802.2	28859.4	35681.9	18548.6	20818.6	33322.9	44898.1	34139.7	16516.6	34841.6	17720.4	16424.9	11871.3	20267.4	8372.53	51023.5	5322.92	38667	34921.2	36955.5	31823.5	30434	27222	33557.5	31770.3	33612.4	37357.3	30400.9	32019	21578.2	44353.8	52128.5	25867.9	15211.8	35966.3	16334.1	29787.1	22701.8	5141.91	15759.6	9717.31	15311.4	26488.8	30035.5	19693.2
HSERMETANA-PWY	36081.3	42785.1	26683.5	7627.72	56773.9	33521.2	33735	21574.2	30239.1	37378.4	47907.5	38508.6	24296.2	36868.5	18298.1	23041.7	12778.5	28288.9	15061.7	52201.9	8072.67	43167.8	29807.9	33383.9	32137.9	29156.3	24630.6	45740.8	30610.5	44725.9	46144.4	38996.7	49074.9	42330.4	48525.1	51242.8	29939.4	16198.3	45337.9	21638.6	41930	32857.9	10663.1	39266.7	36888.3	58737.7	56286.8	45023.5	42305.9
ILEUSYN-PWY	63164.4	64096.1	55953.6	12066.4	65868.9	50864.6	54620.3	37690.1	53284.2	58179.6	68887.6	62141.1	32490.9	51056.6	28454.4	27770.2	23718.2	47182.1	26442.4	75445	13058.3	66080.7	48357.3	58431.5	48910.3	44418.1	41759.6	75473.1	64589	69756.4	70265.4	60996.8	75571.8	57271.8	74788.3	69099.1	47013.2	23568.8	66279.5	35372	61711.5	54893.8	12205	80927.7	45449.8	70251.3	72835.6	101988	67450.4
KDO-NAGLIPASYN-PWY	9345.16	10799.1	2285.14	2085.58	18801.7	9433.14	7007.91	3417.77	8253.64	7872.37	3709.22	8124.87	9280.81	8068.57	7822.67	2187.74	3728.02	17542.9	2538.22	1440.67	2647.83	8062.22	6167.11	6944.66	8288.75	8980.91	8984.79	8795.81	3565.54	9104.15	9135.95	22069.5	9147.16	10221	8329.53	1841.94	9579.18	4681.02	4248.47	3915.48	10608.3	2931.55	366.404	2832.9	1568.41	724.366	2383.21	3101.31	3883.96
KETOGLUCONMET-PWY	4089.48	12802.7	1570.46	917.521	7858.32	4141.79	4568.94	3566.82	3686.22	2868.87	2402.25	4501.87	5118.55	2666.11	4666.84	1632.14	1517.64	3344.06	3428.34	1276.31	467.48	6679.59	3164.22	3416.2	4443.3	2612.49	4633.07	6087.14	1916.69	5312.26	6103.79	13511.8	9469.74	4532.48	4989.66	1238.67	5269.68	2876.24	2006.22	1880.92	3534.77	2047.36	373.275	4325.7	1241.78	1163.47	3072.38	1670.65	2320.09
LACTOSECAT-PWY	15631.9	5849.14	2113.62	630.796	1831.13	5412.89	4662.37	3630.04	5991.16	11199.4	1058.19	10452.4	1785.07	4444.83	1383.43	800.769	8116.09	1188.81	1899.33	944.545	769.195	6165.39	4490.44	3617.93	2107.82	3530.16	3175.43	4475.79	28434.4	4458.91	6874.63	7555.47	5826.92	5847.05	2237.5	2395.32	11059.4	1715.83	3287.74	6792.86	4751.27	2397.5	351.351	1925.25	576.22	1632.39	1519.32	1761.79	4200.49
LEU-DEG2-PWY	18861.9	20530.2	20752.1	4463.96	36834.5	16229.9	21654.7	13098.8	20453.5	21211.6	16223.2	19497	12730.6	16664.2	8597.01	17440.3	4737.1	10217.8	10213.8	10570.2	2292.79	23466.9	23427.7	16991.5	19122.6	20142.5	16012	37283.1	8094.73	25178.7	23348.7	20969	27634.8	26853.6	26265.3	16263.9	13413.7	8335.23	23537.1	9006.26	22346.6	24852.9	6479.71	32147.1	29208.8	47662.2	44951	34422.3	32585
LIPASYN-PWY	1779.47	2021.71	3234.66	14.9331	691.202	1504.32	2174.1	1438.96	135.964	104.199	2933.88	3456.53	79.5562	1405.89	1905.09	225.923	58.9413	2447.03	1049.85	7.4807	21.0136	2204.11	2926.19	1584.83	1580.61	2418.1	2015.38	614.42	22.3304	6464.71	4673.03	838.039	1337.02	555.975	924.081	1523.3	343.442	109.85	719.314	1644.16	17.4876	47.36	12.4752	204.65	242.024	1267.73	322.466	4217.1	304.602
LPSSYN-PWY	69.9421	27.868	7.9434	19.6371	182.346	359.57	15.7705	13.2832	3.9957	11.8023	20.7999	8.171	29.6118	25.4849	3.993	19.5738	3.1933	3.5921	29.5448	3.7836	5.8538	19.6926	111.816	3.9875	1.998	19.8249	21.766	2.6366	69.9849	70.4751	1.9991	17.269	369.298	39.6113	3.5918	1.9523	50.944	39.0544	11.0089	25.9317	85.8113	91.7299	21.9609	4.9021	47.5606	197.841	0	57.3992	17.8814
MET-SAM-PWY	41065.1	44067.3	38170.4	7860.1	38311.4	34820.5	39244.8	24031.9	27987.4	40042.7	51110.8	40602.3	20545	39418.7	20442.1	19184.8	15125.8	29417.8	11492.7	52954.4	10352.8	42279.3	37566.8	40758.5	35637.4	33068.3	30672.9	41083	41417.5	41449.9	44510	39769.3	41595.5	30803.8	50250.8	53357.5	31298.3	16850.7	42170.1	21868.4	38553.6	29418.7	6800.24	24600.8	15787.4	24669	35295.6	34131.5	28073.2
METH-ACETATE-PWY	1318.26	867.724	139.042	17.9867	302.528	0	135.313	421.267	629.219	21.6841	144.54	238.436	460.795	513.953	23.0068	24.8872	157.256	184.132	119.307	1055.97	15.3415	139.168	4868.19	2573.01	521.615	55.282	255.107	54.7224	9.4396	1030.78	4989.46	1108.45	534.162	865.205	3.9998	75.4938	101.185	148.03	229.097	136.665	12.8445	286.151	21.7006	32.9947	294.078	578.27	104.84	2003.27	2350.9
METHANOGENESIS-PWY	62.5994	249.088	0	21.073	208.098	33.8268	41.6396	10.1265	27.3183	41.4577	0	70.9785	0	52.4222	0	4.4176	151.211	26.7618	13.6931	2.8462	19.3678	5.9264	8.6629	42.3503	281.467	36.957	59.4567	214.126	0	127.086	394.635	174.979	189.876	25.4011	0	5.8729	242.877	0	7.4638	3.8567	0	160.712	22.2658	0	26.5114	281.782	20.5588	0	0
METHGLYUT-PWY	5196.03	5511.48	1548.31	956.005	5187.95	4379.66	3662.2	3133.11	3309.15	3250.31	1094.73	5790.48	3101.12	1999.97	1570.57	2310.06	1691.44	3360.21	1294.65	714.551	830.758	5820.39	4479.34	2672.73	4323.91	3857.92	3701.34	4888.7	1175.7	5714.93	5304.24	8392.91	5148.34	5435.8	3654.88	1212.1	5874.56	2578.47	5209.32	2555.36	4131.1	4199.19	646.876	1837.59	911.888	1442.86	2355.84	1188.75	3950.19
METHYLGALLATE-DEGRADATION-PWY	3229.72	4076.55	1901.91	809.321	21092	2965.48	2656.02	1313.57	7496.53	4961.94	4343.45	4285	5044.99	2139.08	3893.3	1909.54	1043.11	3339.08	1609.67	717.35	514.627	5812.53	3476.6	2435.99	3266.48	2939.27	3962.28	4657.94	702.159	5631.49	9136.87	11826.2	5973.57	3433.14	3964.63	2183.04	2766.99	2305.01	3864.18	2196.11	7820.06	7709.74	2800.29	9904.76	16534.6	19829.8	20536.3	4130.9	15657.6
NAD-BIOSYNTHESIS-II	28676.6	19420.5	15807.7	4265.81	25241	11436.2	16997.4	8892.09	14228.5	13245.4	7012.52	13869.5	11017.3	19092.8	10365.7	13556.3	14215.6	12975.3	3076.47	2424.94	2297.95	11043.7	16932.2	14134.4	15318.1	15467.2	16606.2	13870.6	50238.4	14497.7	16467.8	27998	17520.9	21663.8	13814.4	10267.8	19294.2	4802.99	12337.9	15110.5	19665.9	11375.6	4650.96	11249.6	16058.4	14174.3	25458.1	9727.6	20602.9
NADSYN-PWY	6400.2	2858.99	1841.72	890.521	5912.09	3482.52	3202.74	1524.5	3057.1	4609.1	1077.85	2757.56	3196.33	4028.5	1491.78	11673.2	599.051	392.374	1660.98	1806.35	631.809	4983.11	4032.16	2831.51	3568.09	3709.1	1723.69	6744.85	377.078	1920.27	7006.9	6496.45	4180.26	13749.1	13648.9	1666.11	364.702	2540.65	2683.76	1118.53	1702.73	2345.95	859.566	2658.43	1159.07	2502.04	1019.51	5411.46	4406.92
NAGLIPASYN-PWY	27782	21140.1	16732.8	4131.12	33856.4	16779.9	17119.7	11957.6	22289.7	19552.4	13433.2	20295.3	12700.2	20911.5	9863.13	15341.3	11354.8	42546	8718.45	5867.78	47156.8	16987.8	16573.4	12443.8	18074.1	17215.4	13891.3	35247.1	37797.5	22519.7	19878.8	28565.9	26442.9	26817.4	23990.2	7403.05	14491.8	7717.32	17199	17065.8	25015.9	18064.4	6176.29	26697.2	21514.9	37324.8	36242.6	28683.4	22858
NONMEVIPP-PWY	35670.3	38917.3	22612.4	8163.35	44367.2	34943.5	32120.6	23962.4	31446.9	34890.7	47704	37108.6	21723.5	31409.7	18216	18496.5	12847.1	49181.8	13559.3	53217.9	54805.4	39326.8	28646.5	34891	31013.6	26467	25341.1	41208.1	31319.8	44248.9	44425.3	38660.9	44534.7	38061.5	42005.4	49311.7	33354.5	15328.5	43524.2	23412.8	42379.2	34204.7	8456.99	33249.5	30012.1	44966.7	47237.3	38378.3	39187
NONOXIPENT-PWY	64244	62715.6	67559.9	11530.7	64150.4	49071.4	57043.5	37404.4	45653.5	52483.8	59093.4	53340	32468	53018.2	34006.9	23192.1	27911.4	57502.3	19931.7	57229.5	60522.3	53374.7	56774	58321.4	52326.8	45991.1	48376.1	60282.6	78928	57651.9	59793.6	71017.3	59332.1	57703.7	61172.5	59358.8	48653.9	21586.3	52890.9	36799.8	56140.7	43455	10014.8	55240.9	34704.7	51416.9	54454.6	46097.1	53329.3
NPGLUCAT-PWY	4.4896	0	0	0	2218.71	0	0	0	0	0	0	0	0	0	0	0	4.419	0	0	0	0	94.2677	0	0	0	237.918	0	0	0	0	4.4049	0	0	0	0	0	0	0	0	0	0	142.144	311.484	0	0	147.602	0	0	0
OANTIGEN-PWY	43634.1	43591.8	35745.8	7452.1	45679.6	32382.3	38575.1	26557.8	34830.4	38559.2	29623.8	39192.6	22153	36483	21008	19295.4	17031.7	33115.7	13902.3	59408.9	25471.7	39658.4	36297.6	38414.1	35937.3	32403	31339	43327.4	49701.7	42349.1	40352.6	42881.6	46640	39427.7	50901.8	58254.1	28439.4	15289.6	42051.2	25080.2	42506.5	35558.1	7811.64	37500.7	31117.5	45123.4	47064.4	35774.5	41933.5
ORNARGDEG-PWY	5026.02	5108.58	2616.52	1162.93	9459.01	4817.9	3323.13	1225.47	4960.43	3879.32	1897.16	4587.48	5513.1	2442.7	4530.16	1548.38	1608.78	4969.83	1116.56	689.233	757.54	5413.47	3827.58	3222.97	4756.1	4318.07	4760.02	4398.5	1336.42	6111.4	6373.01	15434.8	5208.27	4690.25	4399.19	1178.24	5085.62	2392.79	3528.87	1784.9	3531.6	3566.39	372.127	1133.59	694.553	1033.82	2325.84	831.514	2160.78
ORNDEG-PWY	3772.22	4164.78	2648.03	1058.53	8760.19	4258.19	2914.68	1200.22	9936.96	3005.59	1893.15	4722.93	4899.81	1815.83	3311.41	1861.94	1365.37	3903.99	1078.66	879.68	585.724	5115.05	3921.21	2344.46	3858.93	3635.15	3838.49	7301.93	882.724	4546.97	5202.05	11657.7	4407.89	4063.89	5394.44	965.044	4249.77	1934.85	4605.71	1760.54	4058.29	7509.32	931.274	2541.7	2266.83	1906.33	6478.08	2032.57	3161.8
P101-PWY	9563.71	5400.59	1757.36	829.27	5488.1	7654.07	5465.08	3957.19	3262.72	4532.63	1305.25	6721.34	3235.44	2764.2	1829.59	2075.78	1158.49	4308.92	2066.26	2273.15	727.199	5705.31	6238.14	5549.54	3020.33	4399.71	6969.32	8489.83	320.082	3317.11	3904.57	1989.55	5918.8	4959.52	3868.51	1999.6	2978.75	1736.97	8263.23	993.417	4792.43	3489.26	701.365	3270.33	1417.36	1954.95	6332.53	1273.37	5713.49
P105-PWY	43735.1	51020.2	47709.8	10247.5	63111.8	42532.7	44849.6	28525.6	38216.9	41143.2	62334.5	46472.5	29379.1	39873.2	24533.5	24397.5	12308.1	38168.8	16394	82136.2	10548.2	47918.6	43006.4	46386.6	41017.8	40312.8	37171.5	58961.7	37216.3	55412.7	54167.9	47573.3	58834.1	48386.5	73342.3	78900.9	37442.5	19458.5	55218.8	24249.2	50383.3	47850.8	10975	53337.1	45629.9	65926.8	66458.6	41920	50746.3
P108-PWY	23814.4	22480	11929.9	6594.4	22113.6	24339.9	28048.5	22417.4	19259.2	24869.4	56173.5	25076.2	15056.6	22250.6	16778.8	10151.6	6371.13	44623.2	12178.2	69130.2	4255.63	24986.4	22765.8	32350.7	19087.7	14370.1	22085.1	42734.1	21210.4	24375.5	34642.5	20146.9	36552.7	23190.4	53893	61614	16459.7	10623.5	35537.9	17156.3	35409.7	31830.3	4149.05	49712.4	21940.9	23235.3	33168.2	39072.3	38084.5
P122-PWY	17271.2	19866.5	4294.53	3043.59	17507.4	15058.6	14043.9	9450.55	13702.7	11978	5444.47	17295.8	13346.7	10109.5	8881.71	5343.88	4223.65	10598.5	5373.58	16460.8	2527.81	21110.9	12080.9	15248.7	13336.5	8877.81	10033.2	11142.4	1998.5	16813.7	20503.4	25162.5	22656.5	12158.1	26742.7	25552.5	10799.8	6942.34	23017.3	6209.03	9508.11	14285.1	2146.39	11347	9965.25	5424.08	14418.7	16086.9	9863.17
P124-PWY	19406.9	21433.3	4907.04	3327.44	18428.8	16499.4	15175.5	10236.6	14927.1	13247.9	6110.07	18930.3	13884.5	11568.2	9519.22	5574.68	5006.76	12212	5868.12	51722.1	3020.87	22354.2	13243	17078.2	14530.9	9977.79	10790.6	12056	2294.89	18105.5	22016.5	26360.5	24625.9	13834.2	36201.9	48898.3	12200.8	7322.18	26236.8	7147.34	10634.7	15118.4	2405.26	11574.6	10830.1	6034.29	15418.2	29610.7	10368.4
P125-PWY	16337.5	6458.16	1425.99	802.784	3602.62	9238.57	6549.54	3101.68	5818.82	8107.73	1145	9055.53	2642.32	4049.99	3129.99	1237.57	7717.93	3040.41	1509.21	2107.34	734.514	9799.7	4437.13	7086.35	4019.79	3278.72	4776.97	9904.69	28930.9	11721.9	5081.83	9947.98	7260.73	4010.92	4380.19	1523.65	3901.7	2793.93	9414.22	6200.73	8831.47	3520.18	630.301	9155.64	1790.57	2763.42	5881.28	3139.96	6271.53
P161-PWY	29893.4	36031.8	24663.2	6076.15	24111.3	20984.3	24843.4	16089	18675.8	23005.9	56502	27490.9	14914.5	28442.3	14707.3	4260.09	14285.8	11648.3	6518.91	76603.3	13861.1	21552.5	33280.8	37341.6	26667.9	26715.9	22957.6	17161.5	42114.7	19169	32830.2	34465.2	28291	20802.7	36728.6	77684.2	26921.5	9747.76	24399.3	13364.2	18527.6	16608.1	2434.63	8928.86	13859.8	15778.2	17801.6	16088.1	22635.6
P162-PWY	2955.89	2893.37	640.024	497.454	3295.66	688.803	1001.69	3222.07	2582.49	5753.14	1073.54	566.532	1985.14	3289.32	1695.35	1039.34	2034.65	3079.39	764.126	1759.86	456.109	3124.12	807.061	1275.96	1670.78	870.338	830.055	1085.89	1788.47	1717.69	1097.19	781.073	1293.8	1127.07	23.9726	851.173	6070.07	1283.76	1966.88	3270.25	960.737	549.539	136.541	1530.41	293.019	585.862	124.024	23.9112	681.8
P163-PWY	4684.29	1371.84	551.333	620.127	2962.33	3684.67	1674.14	1341.86	2373.14	3225.2	727.605	2664.11	891.222	3032.68	424.429	550.863	669.346	29310.7	495.908	2344.68	557.385	3475.19	2013.68	5620.79	1520.74	1544.44	711.648	1864.7	1039.68	1055.2	2860.52	1402.99	2756.53	2876.43	10621.4	910.714	1464.68	1350.3	2195.97	2170.17	1358.15	2466.67	233.293	2055.04	474.281	1046.28	720.328	494.212	2569.02
P164-PWY	27469.4	22411.5	6051	1542.89	7955.53	15766.4	13208.4	11115.3	20747.9	15195.1	3968.59	15756.5	5375.85	21119.4	9077.07	3973.6	7816.55	13332.7	3359.59	10003.7	6100.61	8564.58	33148.5	23825	9990.25	5221.68	11671.1	11693.3	39526.3	13766.9	36894.5	18041.5	16544.4	12354.8	6174.11	4821.53	14764.4	3469.49	14994.9	14427.7	14602.7	3705.14	5780.6	3611.93	3969.07	5126.97	7409.2	9031.71	33077.1
P184-PWY	1156.86	2541.57	1708.71	445.007	21705.4	1609.09	1723.98	1175.6	4206.83	4814.21	4142.5	2636.16	4671.64	1440.32	1406.65	952.284	511.734	2159.5	913.708	535.975	479.525	4960.89	2351.98	717.237	1935.92	1984.48	2068.72	4475.4	651.551	4325.71	7357.77	4860.43	5552.47	2843.97	3679.84	2081.69	2096.25	1693.9	3709.53	2050.53	7853.45	7436.33	2927.78	10216	17711.4	22922.2	21754.9	3992.65	16005.3
P221-PWY	4663.81	6746.63	8739.02	3362.47	6503.57	7078.19	8588.54	8741.08	9511.57	5215.39	3003.98	10182.4	6685.07	3534.23	2756.12	1832.06	2538.37	5128.02	3677.62	67023.8	1084.9	7649.9	10814.7	6259.62	8552.31	7192.99	4639.44	10633.4	662.351	8530.54	6899.83	11234	14436.3	5112.18	35735.1	61935.4	9328.2	2041.51	19382.6	2513.47	3867.43	10676.4	1424.25	3028.35	8319.23	3916.06	9403.58	3601.39	7416.33
P23-PWY	39507.5	36165.1	13180.3	7702.06	39556.7	34231.3	30441.9	27077.4	30142.4	32883.3	11815.8	31116.8	20251.7	40457.1	21569.5	11396	13633.7	36002.6	12664.1	23691.9	10860.7	29994.9	28915	32517	32454.5	21587.5	27883.4	27126.9	20223.5	33811.2	38894.9	37444.1	33652.5	31289.2	23518	17724.1	27961.9	13088.6	27000.4	25019.6	33202.1	28626.1	6240.46	20334	18989.8	18709.8	26174.1	29262.5	30252.8
P241-PWY	8.9573	109.233	163.98	53.9316	102.787	77.2824	699.625	711.108	135.082	64.679	54.0176	138.33	48.7328	189.832	160.094	6.975	138.101	100.997	3.4865	1.4459	44.2666	71.4269	145.767	11.066	135.7	113.276	77.2003	123.701	34.7962	385.983	413.485	1090.14	194.647	106.641	224.684	44.1138	2.3644	6.0106	611.636	24.0872	109.758	98.6997	5.1181	9.6286	38.2906	128.733	46.8287	12.8115	406.473
P261-PWY	313.399	92.8791	1.9983	93.2468	161.321	0	294.674	9.9657	92.2509	1.9983	1.9994	82.4907	15.8846	35.7303	5.9705	7.8861	221.048	74.8205	0	13.8137	12.7404	69.8972	61.1648	25.2045	192.469	15.9273	9.2833	125.527	23.1826	740.836	37.7118	102.158	49.6494	580.257	22.2206	53.7326	108.801	0	42.7361	0	556.931	29.7548	0	0	7.262	22.5557	5.3054	117.972	236.135
P281-PWY	3997.61	4694.47	4722.94	625.815	24408	3563.57	5056.01	2776.88	3999.22	5654.02	6524.55	7415.32	4997.56	2683.08	2855.16	2047.4	856.037	3810.33	4487.45	1531.87	618.977	7099.7	5063.26	2438.27	2959.9	5220.03	3565.38	5479.11	952.653	10242.6	7147.16	3858.98	9713.95	4002.42	7610.25	3442.65	2318.97	1451.71	4523.45	3806.93	9993.92	7390.85	3165.02	13498.8	19564.7	34626.9	24988	3646.46	12055.2
P341-PWY	3384.76	913.24	0	509.272	274.191	1535.09	279.009	352.802	1487.19	3060.21	109.863	701.58	223.943	457.318	191.71	196.42	1148.3	72.4415	2.4998	0	29.9907	420.316	4.9997	410.42	92.3829	523.265	229.209	328.796	6064.53	42.479	234.39	447.967	216.982	1459.97	383.47	82.4353	1278.06	114.593	736.1	1899.62	664.813	42.4745	0	341.034	59.9362	0	246.805	67.439	0
P381-PWY	7524.97	6334.19	2050.63	1016.13	4433.47	5890.54	3712.23	5513.27	3530.82	8175.3	1224.29	3305.79	971.098	6476.85	1197.63	2312.76	2975.55	1516.01	2417.49	1187.12	3092.44	3760.18	5861.55	6617.82	3772.41	2450.51	2309.47	9522.4	4620.21	6191.78	8381.92	2771.6	8716.89	6306.37	3175.78	855.439	2885.35	1950.95	4622.67	4205.23	5013.04	4325	266.044	2521.84	2895.64	2285.62	8731.48	4126.51	13529.2
P4-PWY	44026.6	44847.1	35667	8147.33	42448.1	34546.2	38189.7	24091.1	31885.3	37404	41300.1	39812.4	22225.5	35438.1	21130.3	18675.5	16791	28193.4	13502.1	38408.2	9974.67	38957.7	36993.2	37576	35778.3	32785.1	31052	46260	48817.6	43694	44826.3	42809.2	44983	35787	52729.6	40124	30889.8	16294.9	41608.3	23447.7	40708.9	33331	7434.77	33304.4	20629.9	31858.8	41765.6	37449.2	36084.5
P42-PWY	36253	36084.1	18469	6730.9	29370.3	35374.8	30522.2	24666.7	29965.9	32436	57846.4	39749.9	18689	32794.1	17691.2	10052.9	13043.9	55386	10481.7	67707.5	60120	35418.4	32590.1	35951.6	29773.8	22825.4	22853.9	31800.5	19804.6	38863.6	45049.5	31789.3	36616.3	32862.1	51806.7	64812.2	32363.5	12882.9	42002.4	24205.7	38089.9	31647.6	7711.54	22357.3	17799.3	20331.9	34163.8	25383.3	26411.2
P441-PWY	21245.2	20794.9	6521.53	2896.2	13314.3	19285.6	12237.3	12780.2	16317.9	23704	5653.02	24084.5	9059.2	20429.8	8609.68	4616.14	8543.06	18313.2	5464.9	4998.44	19351.5	18074.1	14731.8	15776.4	12200.9	12027.9	12134.9	14775.9	22153.4	14255.1	22215	20393.2	17822.7	20386.8	8160.78	8887.59	24275.2	6649.35	15616.8	15766.6	19297.4	10066	2410.17	8433.2	4683.8	6180.14	6135.42	10205.1	13021.4
P461-PWY	7352.43	14515	4145.94	2060.37	10753.4	9982.39	9444.45	5176.87	8968.95	8841.85	2677.14	14759.9	7185.99	4914.57	7125.01	2104.49	2762.78	8184.12	2304.34	3279.41	2882.83	15655.9	8552.96	16498.5	6957.37	8258.62	7608.71	5440.39	1600.44	10088.8	11065.5	20079.6	8690.61	9841.47	6467.22	4267.31	14000	5546.1	7718.78	3611.76	12402.2	4881.66	2104.17	4192.64	1859.2	5454.38	3962.41	1817.56	5235.59
P562-PWY	9190.88	8832.37	2060.81	2766.52	8457.24	7197.51	7633.44	7005.49	5776.55	4724.38	2161.87	7153.9	6034.07	4897.99	6983.15	2695.18	2270.45	4229.46	2365.21	2016.41	2150.09	8637.97	4803.17	6293.05	5055.29	3068.69	7465.55	8435.8	3604.11	4364.85	6461.4	13330	6949.08	7308.96	5062.9	1431.26	6182.43	3416.31	6057.99	5997.38	4508.66	8268.63	594.945	4552.73	3712.45	2370.49	3867.41	4730.77	5181.12
P621-PWY	5.9942	136.131	477.554	52.5519	325.094	203.141	377.451	55.7089	197.259	51.26	37.7433	713.749	13.9418	151.747	63.4618	127.457	5.9623	625.819	382.679	49.7817	1.9761	69.1191	708.198	9.9646	1.9988	8.3894	33.8941	9.9918	81.7871	1.9997	424.795	718.758	86.9725	527.567	449.534	55.3294	54.4469	83.9369	404.021	132.927	7.9797	475.047	140.454	295.472	518.211	322.461	547.576	331.829	315.504
PANTO-PWY	36827.5	38258.4	25116.7	7826.36	45686.9	33580.5	32899	22386.7	32355.6	35078.9	53140.5	41780.4	22947.5	30835.5	17471.5	18220.5	11407.3	44855.8	14691.3	66313.2	48712.7	39435.6	30860.4	34884.1	33101.9	27940.3	26821.4	45352	29119.3	49228.2	45556.2	41614.4	46013.5	38991.9	53414.1	63072.2	33295.8	13804.5	43341.1	22092	40691.1	32255.9	8070.4	42703	29994.4	45603.5	47351.8	37299.1	39797.2
PANTOSYN-PWY	37447.7	40455.3	27827.4	7988.23	45550.4	34454.1	34481.5	23685.8	32364.8	37313.2	50705.4	41356.2	22314.4	32866.6	17922.6	18448.3	13011.2	45987.6	13968.8	58359.7	52552.2	39818.8	32615.1	36837.7	33303.6	29211.2	27580.6	42138.9	29175.1	45190.6	45786.7	41807.8	45556.4	37723.1	50827.7	56359	34897.8	14539.1	43472	23380.2	40825.9	33894.2	8204.22	36865.1	30163.3	45631.2	45194.9	37282.6	38674.4
PENTOSE-P-PWY	40674.5	45704.4	25385.1	8583.02	37545.6	36723.7	38265.7	26835.2	34025.8	38551.3	50470.5	40537.9	24662.3	31707.1	22824.8	19632.1	12093.6	35379.2	13701.6	62253.9	14691.8	44405.5	33999.9	39992.4	34412.9	26969.8	31223.9	41372.7	39226.6	44339.7	46730	47637.7	47115.6	34256.6	55900.7	60564	34966	17173.5	45340.3	22155.1	41866.9	36752.9	5900.4	44168.2	22098.3	23698.2	34738.1	34167.9	35356.9
PEPTIDOGLYCANSYN-PWY	48059.7	43954.4	23593	8959.16	46077.3	39766.8	36236.7	27523.2	37453.1	45123.5	50651.9	43640.4	23455.7	34688.2	20239	20506.6	19310.2	50180.6	14721.2	54349.4	55254.9	45211.3	31337.8	37982.1	32967	29298.1	29209.5	50403.1	55354.1	47716.2	49758	46829	49217.1	42695	51818.1	50882.6	42469.7	17370.5	47429.8	29361.6	48726.1	38777.5	8727.8	45053.9	31786	47043.8	49826.1	39730	44231
PHOSLIPSYN-PWY	55069.2	52370.6	29807.6	10584.1	61729.8	46427.2	44125.1	32808.8	45412.1	53339	57933.6	52143.2	30233.2	38767.9	23976.9	25593.2	21352.4	49897.5	17084.7	85452	49009.1	54049.9	40312.1	44787	41386.6	35927.1	35221	58996	64933.2	57987.8	60666.4	54856.5	60339.3	51540.2	73024.2	79770.6	47321.7	20786.7	57920.1	33595.8	55955.5	48824.8	10772.7	53539.9	44517.7	67036.9	65960.2	46569.1	53172.5
POLYAMINSYN3-PWY	11921.6	14824.3	8301.61	2134.43	10752.9	8247.77	11752.9	5996.61	14140.5	13898.9	9857.74	11160.2	6362.29	10745.1	5536.27	7147.33	4169.43	5556.58	4068.12	3516.99	1516.94	13414.5	11371.4	10979.4	10330.1	9220.42	8966.58	15782.4	13633.7	10868.3	13205.9	12930.1	14749	12653.7	10512.5	5184.19	7439.37	5663.84	10100.8	5346.69	13485.9	10196.7	2733.83	18283.4	8969.24	12293	20707.9	11485.6	16342.4
POLYAMSYN-PWY	19480.5	15753.2	11351.1	2735.56	29831.8	9072.85	15371.1	9182.8	14243	15305.2	31561.3	12921.6	9519.07	13193.9	8287.15	7049.33	7541.72	11003	4447.4	3838.72	2174.63	14170.6	15234.1	14744.3	13603.6	10701.3	12652.8	16080.4	24540.2	12685.9	18331.2	20271.8	18142.8	14803.7	14267.5	7475.88	11540.8	5771.54	10643.1	9764.13	15085.1	10146.3	3778.36	17929.8	19480.9	35586.2	24519.5	11418.1	15633.9
POLYISOPRENSYN-PWY	43498.4	42388	40032.2	7339.62	45726.2	32505.4	36269	24546.9	31756.9	33822.4	46231.6	36675.7	20712.6	36906.3	19407.2	18740.9	15994.5	47401.1	14234.5	33514.8	51348.4	37603.3	34904.2	37529.5	33232.8	30948.6	29056.2	49474.8	46617.6	38520	41099.2	40483.8	43105.3	37665.3	46328.6	34060.6	36878.1	15170.5	38887.4	22860.1	39150.8	32826	8501.86	43405.4	29631.6	44900.3	49995.4	36330.2	40971.1
PPGPPMET-PWY	16899	17682.6	17172.3	4568.94	19593.1	14603.1	14449.9	7041.43	11683	11691	9760.75	10584.4	10861.1	11628.4	9685.08	16160	5192.86	19496.9	9035.12	3179.21	2287.79	12247.2	13961.7	12561.4	17524.2	14762.9	13393	28237.1	15421.4	15422.1	17544.6	26053.6	19546.4	12407.6	12776.3	6611.83	12899.1	8472.2	14027.1	8468.74	12295.4	11297.3	1223.24	9556.87	4722.98	5801.13	20696.2	9825.73	10285
PROTOCATECHUATE-ORTHO-CLEAVAGE-PWY	19924.2	24933.5	14673.3	3944.42	27339.6	17752.6	15565.6	9922.59	18037.7	18288.3	11996.5	21596.5	14357.6	10975	7432.5	6554.87	4499.37	9986.64	12090.4	64592.7	2142.41	25475.4	19987.5	10151.9	18369.7	14657.6	11666.3	22468.2	1850.94	28193.6	23456.8	18746.1	30698.4	15720	45178.9	60167.6	7024.61	8246.81	30592.3	7148.31	17535.7	22392.9	4407.6	20862.1	20849.3	30005.7	27531	24072	16061.6
PRPP-PWY	42554.5	40544.7	24011	7684.2	36898	32553.4	33792.9	25242	31329.4	39549.1	27166.3	38616.4	19260.2	35490.6	19744	12912	15748.4	31572	13133.9	16997	18006.1	38084.9	31143.2	36692.1	30151.9	26950.8	28312.9	37930.6	44233.3	38379.5	43265.5	43686.2	40834.5	41470.3	29151.4	23059.4	36813.6	14121.2	35653.6	24403.1	43489.9	28497.6	5826.84	25329.2	16025.3	23637.3	30324.1	27572.6	32110.5
PWY-1269	27723.1	20727.6	16670.6	4097.62	33614.4	15993.9	17486.3	11693.2	21827.9	19554.9	13179.6	19294.6	12615.6	20094.5	9796.29	15687.8	11241.3	25056.1	8916.6	6020.19	42595.7	16837.5	16427.7	12291.8	17926.8	17052.6	13830.6	34915	37721.9	22327.9	19574.5	27747	25926.9	26791	23549.2	7334.63	14480.3	7764.26	17108.8	16664.7	24742.8	18664.9	5846.23	29584.8	22618.1	38100.6	38174.6	28316.1	29240.9
PWY-1361	0	32.6554	34.7932	63.8704	359.347	243.715	162.501	200.757	43.7237	108.251	4.4846	1.4842	5.2527	113.519	14.7883	0.7646	0	8.9452	128.446	0	4.3486	4.4936	10.4234	0	3.0025	100.587	122.749	0	35.2198	5.9539	0	18.6363	0	0	0	106.613	4.4292	50.4812	0	61.8283	183.437	677.692	31.2744	133.238	156.422	348.602	328.53	10.3029	119.378
PWY-1422	0	0	0	15.2384	23.6429	0	189.668	30.1881	0	0.9968	0	0	36.9161	83.4775	0	3.0969	0.9545	0	0	27.5597	0	0	29.005	0	0	0	40.3978	0	0	4.3079	42.8819	1122.92	0	0	0	0	0	5.4511	75.7755	21.3919	0	34.9373	296.797	17.2777	52.7183	188.417	136.2	0	0
PWY-1501	2.9914	210.452	135.002	144.683	287.62	131.638	127.615	53.2986	244.744	3.7125	132.908	658.242	9.7546	109.598	0	27.2417	0	7.648	26.7755	27.0029	3.665	151.195	68.1421	40.0208	40.749	182.199	126.283	158.498	18.1241	137.799	13.0817	20.0472	388.638	29.9831	232.288	76.2191	55.4726	0	79.3424	0	0	110.62	0	121.769	25.5936	0	129.078	0	0
PWY-1541	57.958	355.456	584.289	98.4476	468.75	140.024	702.88	1021.19	334.354	111.031	123.512	1124.49	211.052	397.51	190.588	215.791	186.664	1101.25	197.047	104.403	71.6162	169.557	1017.24	31.1989	62.8623	405.531	721.631	1612.87	82.256	55.2138	501.545	1481.12	315.52	534.933	1175.77	126.788	588.637	173.655	719.566	238.366	462.9	651.587	243.353	575.479	718.793	687.201	1095.64	527.903	1976.54
PWY-1622	2433.39	12127.5	8528.8	1048.57	5988.87	333.743	12609	7659.78	3429.55	2113.34	4758.81	4496.58	1308.21	11412.6	4688.45	1171.16	339.206	980.409	3766.73	642.137	662.023	1655	11545.5	7557.02	8525.84	7112.95	8815.76	1126.07	361.103	5199.84	2290.61	1565.79	5330.51	2866.77	4651.14	4335.31	2500.73	2039.63	5296.63	2905.58	632.569	2407.54	995.871	7509.53	1946.44	3794	2762.18	2543.52	8261
PWY-181	17468.9	26263.2	14448	3657.55	16739.2	9621.64	22898.9	16413.6	13115	13411.1	11477.7	19098.2	8359.97	20519.5	8452.89	6207.74	4271.14	9312.96	12564.9	8348.33	1742.92	22913.6	19633	13472.6	15716.9	12224.4	14614.2	18422.7	2314.1	17810.7	19837.1	19995.5	29309.7	15107.3	29252.4	8189.76	8995.68	5526.64	23455.6	8033.73	5166.48	13550	3395.82	15482.8	9052.38	12499.7	17904	27829.4	20884
PWY-1861	5766.13	19474.1	6042.72	3316.83	9671.73	11297.3	10734.9	8582.4	8379.48	11444.8	47289.5	18586.8	5591.43	5420.5	4729.26	1436.9	3676.13	8062.66	2639.39	4663.87	1967.11	22362.5	9978.87	24954.3	8480.46	10707.6	7122.55	8286.16	1756.16	12035.2	24212.1	12691.6	9729.94	17046.7	5318.21	6877.85	19902.9	6777.58	13763.9	4557.53	16840.8	6921.34	3097.63	6255.26	2160.48	6192.77	4331.16	30922.9	7654.09
PWY-1882	37.046	1072.14	456.06	18.2612	182.096	167.217	636.577	559.982	966.447	424.405	370.364	1089.95	403.158	527.379	245.818	454.654	0	40.3712	961.165	21.1394	83.5575	723.923	576.799	274.382	309.148	165.796	1221.87	800.475	56.1531	352.72	580.84	370.183	674.321	1326.41	1399.7	335.434	688.737	509.061	1989.05	21.1562	324.542	1039.8	148.377	1100.66	704.874	934.365	1082.98	1190.16	3076.47
PWY-2221	4353.58	20146.4	23380.2	1917.2	13421.9	450.007	21214.9	12951.2	325.063	2776.25	10645.7	8431.03	1250.14	18540.4	9979.78	301.581	561.902	1830.81	1606.12	685.333	1842.2	1389.96	20598.9	17469.7	17819.8	14712.5	15329.1	1699.51	218.645	2901.76	396.958	1388.03	4576.82	1413.48	2400.94	9787.2	957.207	2883.66	674.84	213.446	0	775.902	1098.13	0	0	614.43	0	62.9291	26.9844
PWY-2941	28291.7	12923.1	5145.37	2793.77	8925.76	11039.8	11123.2	7375.02	14034.7	26759.9	48492.9	19948.8	4046.85	11418.3	4924.78	1556.46	13792.8	8233.7	3519.13	4362.01	4677.62	16213.4	9678.93	23512.1	7057.89	8203.47	9201.8	9206.01	43601.7	14460.4	24212.1	20288.1	14292.8	16260.9	7894.6	6242.19	19762.5	4625.74	12517.8	14289.2	21907.1	7356.57	1440.81	5730.11	1901.95	10564	4345.66	3250.56	12205.9
PWY-2942	54655.9	53925.4	34819.6	10377.2	56035.7	45218.7	45615.1	33250.9	42141.3	49971.7	59355.9	52949.8	29245.1	43570.6	26506.9	22872	21484.8	46904.3	17937.3	79087.5	50610	52378.8	42929.3	46402.7	43357.8	37194.1	37923.2	59687.1	59506.1	57802.7	56793.7	53987.9	60900.2	50743	73025.8	77219.7	44036.9	20140.6	56491.1	32353	55956.8	46840.8	10458	54160.6	38857.2	55067.5	60067.8	46739.4	51661.4
PWY-3001	55073.5	54154.7	52295.4	10302	55205.5	42111.8	47548	31301.2	41351.6	48273.2	58911.6	49885.3	26962	47154.8	25753.9	23947.5	21433	38452.4	17906.6	60802.2	18244.6	50896.9	44495.9	50331.2	44012	40784.3	38847.5	58600.6	62159.5	54710.3	54008.7	53860.2	57126.8	46888.5	57217.1	60261.3	41945.6	19651.6	52846.5	30447.1	52935.4	44139.3	9522.31	55496.5	35731	54049.6	57509.8	48658.2	50694.2
PWY-3081	0	0	0	0	0	0	0	0	0	0	0	0	0	0	0	0	0	0	0	0	0	0	0	0	0	0	0	0	0	0	0	0	0	0	0	0	0	0	0	0	0	0	0	0	0	0	0	0	0
PWY-3661	823.709	2052.1	3609.51	299.95	2374.95	1481.86	6869.59	6263.68	1700.18	1223.52	792.227	5719.06	111.982	2371.89	1004.77	998.433	792.921	4423.96	3190.89	1373.09	232.077	967.785	6850.53	910.786	1089.91	424.359	1534.08	10730.4	683.199	2038.38	7271	9864.29	1518.57	1817.86	3600.19	713.725	2596.1	1358.88	7358.3	700.025	412.643	4318.73	1363.51	5263.46	3162.55	3162.1	6986.62	2632.91	4850.88
PWY-3781	98696.1	120178	112932	24310	129613	95942.5	113624	79522.2	90297.8	96569.1	130825	116588	64680.9	99937.3	57381.4	54894.9	25003.1	81962.9	39705.9	220246	19899.6	117889	101577	110883	90268	90338.7	88502.3	137900	81063.5	130972	123351	100094	139447	109977	195298	205787	82616.6	45327.4	133805	60685.2	114857	119459	25905.3	128599	101914	134437	146997	102760	117618
PWY-3801	877.893	17865	25128.7	2238.18	11014.7	4999.43	19420	10264.4	1549.26	4291.01	20840.4	6463.44	5326.06	15118.1	11677.2	288.689	2923.93	4295.15	997.017	3031.22	1303.62	8629.59	21123.3	21731.2	23346.4	14310.9	16172.8	6446.81	872.172	32307.9	5295.34	11828.7	7920.6	7559.92	2082.95	12689.7	4667.31	2349.22	10456.5	588.334	179.352	1313.58	2206.1	400.623	540.547	5012.53	1347.61	267.863	3155.65
PWY-3941	282.21	950.023	402.014	29.2041	488.405	0	381.807	1406.69	262.775	528.024	688.052	32.3122	121.661	64.6185	7.4913	96.8507	31.6811	0	17.3399	0	26.7342	138.317	114.112	3.7488	59.7009	299.3	108.847	175.601	0	679.675	245.965	12.3892	22.3147	4.9729	4.9894	395.894	362.317	76.2802	4.9605	92.4697	0	7.439	81.556	356.475	29.9645	2.4906	196.882	61.1865	27.3611
PWY-4361	2485.44	3727.26	6505.1	1223.72	3844.3	1641.24	4217.82	2078.38	1333.11	3195.14	34590.8	1377.09	1784.1	3225.71	2930.76	154.414	431.503	2807.11	243.017	592.462	514.205	2324.07	4666.23	8864.22	6067.58	3252.15	3710.63	1545.9	274.517	2398.17	8084.45	1885.67	2730.12	2924.5	1472.88	1855.83	4557.15	928.261	3377.82	542.39	3103.73	1032.46	162.405	785.128	383.56	2713.58	1216.04	150.409	602.595
PWY-4722	0	146.63	0	0	126.945	104.602	8.9985	190.94	44.9556	74.8319	143.027	0	0	5.9989	32.9482	14.9815	22.449	126.627	0	0	50.3598	152.642	259.734	17.9928	0	0	7.4984	101.767	0	59.9241	2.9998	0	14.9952	52.4032	0	56.7973	441.212	23.9657	23.9898	188.359	2.9992	156.628	0	38.9653	38.8464	29.9466	41.9414	2.01	214.859
PWY-4984	21382.3	23916.6	37157.6	4130.34	29928.6	15237.9	26622.7	17743.8	18355	20666.5	43957.3	24610.2	12514.4	24015.6	13473.4	11754.4	5357.21	11708.2	9377.81	9530.41	3466.95	23122.5	26734.5	29790.4	22313	21420.2	19927.6	23137.9	10256.9	25487.5	29235.2	21572.7	25905.4	18084.5	19831	17890.7	18778.5	7613.03	19866.2	9572.5	23293.7	17396.9	5124.69	18469	18070.9	22697.4	30446.2	15161.7	24099.7
PWY-5005	3928.59	3715.78	2189.45	1690.12	1780.84	5230	8593.57	8665.19	2167.87	4292.57	894.973	10438.4	2918.63	1637.03	5643.31	1486	1668	3218.39	2030.32	549.599	576.669	5329.61	9487.59	5615.32	3957.77	4418.16	7515.97	3617.21	511.513	13887.1	10849.7	4704.34	3883.18	5455.54	1078.13	3084.33	13767.3	1331.64	2466.84	4209.62	5991.25	10451.7	582.438	1832.37	4771.77	1956.86	1017.65	974.088	5593.09
PWY-5022	24306.7	21573.9	13739.9	4734.15	17651	19580.1	20920.5	13133	20672.8	19587.9	40084.9	24247.8	12272.5	16355.7	11021.2	7853.64	7271.67	19118	7521.52	48107.1	3376.39	25596.8	21341.2	24912.9	16778.1	15885.6	16563.3	22595.5	5673.95	24365.6	26159.7	22313.5	24304.1	19562.7	29980.2	45637.9	18678.2	10996.1	25625.2	10397.9	18029.4	22783.1	4130.02	16032	13626	15329.6	23476.5	24631	21734.6
PWY-5028	8867.05	9571.5	9179.55	1814.13	36290.8	6015.8	8738.6	5514.52	13439.3	13599.6	14777.8	11061.3	10819.4	8943.78	6259.52	3544.13	2358.62	9172.22	3994.05	2630.61	1322.83	14715.9	10973.5	7335.3	8300.35	10762.3	7265.58	18766.9	1489.31	19142.7	14537.8	18682.8	17833.7	22929.8	17923.3	6241.65	8055.78	3854.24	10660.4	7270.16	23765.4	15471.3	5939.34	14952.7	22325.4	37748.1	34278.3	24523	19740.8
PWY-5088	906.86	1524.79	236.312	315.307	416.262	1863.9	298.548	583.434	1358.75	519.283	44.8468	265.283	121.751	959.244	196.961	128.456	396.642	130.037	243.244	97.289	110.519	1008.29	215.901	481.479	0	60.9223	403.859	481.366	815.345	181.231	233.867	407.281	1073.21	432.339	277.744	31.5403	317.772	291.519	396.734	236.582	779.07	265.037	19.1116	47.736	273.69	124.718	17.4865	98.9442	13.4682
PWY-5097	51660.1	49229.4	31273.1	9806.57	53091.9	42077.8	41637.8	29347	39385.1	44770.5	57040.9	45129.9	27298.6	38311.8	23912.1	22025.3	19983.8	39582.7	16588.4	72960.5	15146.2	47885	37765.2	41062.4	39172.3	33560.7	34170.6	56001.2	57761.1	53556.3	53086.9	49984.9	55641.2	47074.2	65826	69206.4	39162.7	18622.8	53416.9	29409.9	52610.4	43148.8	9452.47	51102.2	37230	52967.6	56630.4	44979.2	48442
PWY-5100	28313.3	21362.5	8249.85	5390.5	16564.4	22691.2	20263.6	18264.9	17271.5	23190.4	5981.08	25456.3	10554.7	19471.7	13193.4	5604.8	14593.1	41593.3	6673.74	8136.85	53077.7	25450	14644	23368.2	14854.1	14537.8	17767.3	16734	35570.1	28493.7	24511.6	23558.3	19311.3	19433.1	14186.1	10754.5	30115	9400.5	24520.7	18671.7	26770.1	20244.4	2881.2	7465.05	10061.8	9129.74	12403	16618.7	12747.4
PWY-5101	67814.5	69371.3	46488.6	13034.9	71059.1	54111.3	59902	40878.8	55850.6	61718.5	73836.5	65564.2	34969.7	56073.6	31568.2	29855.7	25423.2	49360.2	26863.6	80258.6	13167.4	69163.4	53424.3	63507.1	53778.2	49142	46002.6	78114.6	70037	73709.3	73515.2	65998.5	79032.6	60802.2	78055.4	74975.3	50655	25070.1	70061.8	37603.8	65709.2	58179.1	12792.4	81358.2	48144.8	73611.1	76365.5	93975	69627.9
PWY-5103	55911.3	56343.5	40920	10677.4	59261.1	43716.9	49316.6	33259.4	44119.3	50708.7	61978.9	53153.7	28764.6	46287.3	26542	25056.2	21443.8	38399.5	20181.5	67417.4	9861.42	55358.8	44817.4	52334.1	45527.1	41679.8	39364.8	64499	61388.1	60569.4	58376	53492.2	61808.4	50468.7	58410.6	65078.1	42839.4	21014.3	58006.5	30914	55520.4	48522.3	10133.9	60657.1	40222.7	60836.7	65516.6	61983	55897.2
PWY-5104	38173.4	22507.9	11718.7	5064.21	39171.9	24046.8	19532.4	18701.7	24022.6	24135.9	14326.1	21149.7	13413.9	27552.6	15737.7	18512.5	18438.1	45217.1	11510	10264.9	15324	26756.7	18753.2	20107.1	20926.5	14621.1	17110.8	33176.5	43323.7	27356.7	25539	31616.4	27191.8	24866.8	21904.8	9121.53	19158.5	9977.71	23571	23813.6	20531.3	20393.4	7416.36	33100	30417.3	50079.6	42493.1	39971.3	29001.1
PWY-5121	38544	42063.9	26220.3	8071.27	40098.3	36428.7	34041.5	24860.3	31793	36236.7	46894	38768.3	22264.5	33471.7	18978.6	14348	13894.7	47504	12993.8	60436.1	54742.9	40884	30751	36809.1	32627.4	27121.5	26718.9	42568.9	34311.3	43648.2	45141.2	39995.4	44657.7	34873.7	46828.3	56146.7	34164.9	15872.5	44572.3	24064.7	41683.2	34723.8	7947.5	32522.1	25095.7	31380.4	42585.6	29438.2	34298.2
PWY-5154	28211.9	33071	20841.5	6287.66	34369.6	23941.7	29916.1	17771	32685.7	26619.3	21918.4	31973.7	19582.8	26275.5	18891	17563.6	9938.81	23131.6	14805.2	15335.9	4681.58	34382.7	26063.2	28073.6	27745.3	22823	23206.2	35685.4	7555.01	38695.4	32884.2	43167.4	36094.8	26469.6	41949.7	12713	20737.4	11959.8	28746	13985.5	28171.1	24481.9	4713.53	40615.3	11384.1	19383.5	26146.5	43027.6	28216.4
PWY-5177	1759.93	1876.47	357.516	294.646	2240.63	370.506	555.311	2778.32	1480.77	4163.85	617.693	294.476	1333.34	2386.82	1255.59	675.618	1868.78	2099.52	427.129	1460.73	280.37	1907.44	435.094	770.993	982.185	489.589	476.559	588.92	1602.04	969.511	584.113	425.348	695.128	611.566	11.9994	494.482	5158.15	862.612	1131.58	2617.29	530.72	286.334	72.3803	897.86	153.888	314.391	62.4864	11.9983	365.281
PWY-5178	3959.11	3144.14	1117.15	1217.55	3328.35	3613.95	2235.18	1173.29	2614.56	3346.04	933.997	2868.71	2158.1	1391.09	1443.26	1895.44	902.143	1993.29	997.459	1304.9	420.693	4258.8	2517.86	2074.53	3038.05	2976.56	2540.56	3914.74	458.228	2653.06	3165.56	4376.77	3644.86	1809.04	3584.77	1142.96	1409.14	2575.61	3345.9	449.114	3256.02	3421.32	409.769	2309.6	2624.59	2964.89	5738.8	3717.06	6700.16
PWY-5179	0	0	0	0	0	0	0	0	0	0	0	0	0	0	0	0	0	0	0	0	0	0	0	0	0	0	0	0	34.9961	0	0	0	0	0	0	0	0	0	0	0	0	0	0	0	0	0	0	0	0
PWY-5180	5447.18	7936.97	2727.19	2247.57	6827.36	7320.05	5774.97	3605.94	6264.99	6428.43	2460.22	7663.21	5775.5	4047.22	2876.88	1842.72	1705.71	3514.76	4142.99	42372.8	1329.31	8050.69	7064.39	8750.04	5810.34	5453.61	4144.49	7439.84	992.263	5776.18	9362.04	6685.08	11992.7	5490.56	18105.7	39674.3	3600.48	3878.69	11439.1	2307.42	4808.41	7774.54	1054.2	6372.59	7075.51	8148.42	9408.44	12117.2	12144.7
PWY-5181	7371.5	5369.73	3982.29	2066.11	6751.89	3835.3	4808.65	2412.3	10379.3	8578.23	3605.46	7363.58	4262.46	2952.75	1988.73	2192.45	1868.96	4025.01	5522.88	3417.27	905.254	9548.62	6128.57	5677.21	6956.53	5128.49	3751.92	7591.58	780.872	8272.22	11177.4	9054.01	12142.8	6988.21	5674.66	2940.61	1971.95	2154.97	8371.18	2568.94	7286.01	9004.92	1143.65	5141.76	2874.43	4619.22	9991.54	2108.6	4534.54
PWY-5182	5447.18	7936.97	2727.19	2247.57	6827.36	7320.05	5774.97	3605.94	6264.99	6428.43	2460.22	7663.21	5775.5	4047.22	2876.88	1842.72	1705.71	3514.76	4142.99	42372.8	1329.31	8050.69	7064.39	8750.04	5810.34	5453.61	4144.49	7439.84	992.263	5776.18	9362.04	6685.08	11992.7	5490.56	18105.7	39674.3	3600.48	3878.69	11439.1	2307.42	4808.41	7774.54	1054.2	6372.59	7075.51	8148.42	9408.44	12117.2	12144.7
PWY-5183	2341.09	1603.27	1437.94	1122.25	2714.31	3455.91	1192.23	736.058	3271.49	3174.95	1190.41	2540.51	1929.88	840.825	397.066	1698.28	803.765	1894.8	798.466	1503.97	293.778	1045.12	1769.88	1684.35	1271.98	1640.25	1352.52	3793.7	219.001	2440.28	2444.64	4258.12	4340.96	1311.78	2587.52	1362.25	1340.94	1671.85	3997.87	140.315	72.8735	3417.98	424.078	820.111	1250.51	1177.72	5143.02	335.392	4115.19
PWY-5188	44452	44985.7	46294.3	9054.25	45614.7	35788.6	42344.4	27599.3	33077.1	36671.1	55988.5	41845.6	22326	35490.8	21429.8	18645.2	15967.7	24989.5	14377.1	58265.4	9337.13	42503.5	37836.6	42880.7	35545.5	33410	33267.3	44871.3	50980.1	47045.6	47203.9	40631.4	47462.3	39200.6	52352	57075.4	34489.8	15659	44594.9	26109.2	43487.5	37842.7	8291.43	42389.7	31369.6	46726.4	45033.8	37694.3	39223.9
PWY-5189	43274.8	42660.1	31471	8628.27	44266.5	33845.1	40195.1	26203.7	32355.5	35300.1	54469.6	39554.1	21609.4	33310.3	20082.3	18327.7	15163.3	22695.5	13840.1	59387.9	8459.35	40051.9	35974.5	40969.7	33430.3	30978.1	31552.9	47535.9	50917.9	44422.1	46210.8	39382.6	45306.8	38367.9	51334.1	58063	32993.8	15090	43233.1	24554.1	41560.9	37046.2	8031.73	43152.9	31434.5	46092.3	46897.7	32810.2	41800.3
PWY-5198	1.9996	77.2412	0	13.893	213.522	37.8066	471.722	78.9444	9.9816	3.9982	0	83.4146	71.3647	3260.03	0	1.9983	230.192	0	0	45.9758	3.9857	3.9987	69.4174	17.9767	206.188	27.8266	128.929	13.9713	0	116.287	666.855	1961.03	49.8582	17.9442	0	3.9998	3.9967	17.8918	148.91	86.8231	0	171.502	534.643	35.6789	125.116	398.442	341.933	15.9518	0
PWY-5265	7546.56	9575.77	4743.28	609.055	3152.49	9639.6	8819.74	6362.33	7285.71	10737	2556.65	16960	3846.17	5753.11	2541.35	1087.02	3628.13	3407.31	3278.82	6814.06	2160.65	16472.7	6915.14	16582.7	4658.25	8358.22	6457.23	8112.02	5244.52	11776.9	11287.2	12250.9	9698.76	12718.1	2329.83	6374.35	19184	2389.55	2723.61	5241.72	15632.5	7238.5	708.763	4980.22	1605.99	4628.36	4653.19	358.885	4996.34
PWY-5266	0	0	0	0	0	0	0	0	0	0	0	0	0	0	0	0	0	0	0	0	0	0	0	0	0	0	0	0	0	0	0	0	0	0	0	0	0	0	0	0	0	0	0	0	0	0	0	0	0
PWY-5273	0	0	0	0	0	0	0	0	0	0	0	0	0	0	0	0	0	0	0	0	0	0	0	0	0	0	0	0	0	0	0	0	0	0	0	0	0	0	0	0	0	0	0	0	0	0	0	0	0
PWY-5304	4764.31	12405.7	7560.96	974.09	5363.56	4857.29	6717.54	4618.98	2642.17	6277.36	35824	7686.71	2962.54	9817.07	3299.67	1231.48	8879	2926.09	885.08	2608.2	2086.26	6248.32	6378.21	14069.6	6719.77	5494.1	5158.92	5896.65	3084.68	4687.57	12424.8	4262.23	5592.6	4457.55	2063.16	3542.07	9728.45	1852.78	4408.29	2470.03	5625.6	4026.1	586.37	11646.2	1064.8	5166.08	3661.89	1086.34	3268.1
PWY-5345	35896.1	41065.3	30504.3	7847.24	45452.6	31774.4	34721.5	20999.2	30675	32744.7	48344.3	36952	22441.2	32985.5	18564.2	15282	11683	26208.1	14517.6	57496	6809.95	35865.2	32626.8	33756.1	32329	31517.2	27517.9	47536.3	35670.2	42331.4	43579.2	42683.6	45424.9	39588.3	54354.5	55768.8	29609.2	15181.3	38343	20349	40169.9	31833.5	8116.4	43014.8	24309.9	37490.8	43476	40694.4	40818.4
PWY-5347	40386	43934.6	41302	7587.92	36162.5	33432.4	37720	22877.1	26945	34150.4	50453.6	36678.1	19777.1	40277.6	20932.6	17108.7	15466.2	28407.9	11201.4	24893.3	10470.2	33434.4	38219	41587.8	35706.1	32731.1	30564.4	43720	41682.3	37791	42596.8	40082.9	39400.7	29480.3	47681.8	27013.8	29728.2	15486.2	34678.8	21272.2	36040.9	27620.5	6425.57	26174.2	13611.4	21934.5	32777.2	34788.5	28266
PWY-5384	17539.1	16986	6398.18	4279.65	35168.2	14806.5	13107.2	8782.11	17854.9	18080.8	8424.43	13709.9	13170	12487.6	9707.77	20205.6	4646.69	12615.9	4726.15	2645.41	4686.2	18484.1	11217.6	10455.3	11717.1	10153.2	11651.6	14803.8	13489.2	15863.2	16654.8	22522.4	17146.1	27515	10297.8	5675.98	10637.2	9186.52	12580.6	13158	27299.7	20173.1	5908.25	11496.5	20686.7	27010	32131.5	11938.8	17669.4
PWY-5392	1754.1	1212.02	139.615	204.999	930.554	1721.27	982.4	616.229	466.24	1506.16	1173.52	3046.15	634.29	661.245	181.018	178.852	466.639	1879.49	429.815	814.463	132.015	1366.35	582.674	886.546	378.984	1042.52	264.616	1116.23	80.2901	676.795	1585.79	174.376	4030.13	1695.43	1351.02	230.625	1286.75	427.122	2151.97	142.934	59.4494	446.704	50.6016	506.386	40.2199	1235.07	41.9761	125.774	160.624
PWY-5415	4406.94	6286.65	2386.95	2124.48	6060.14	6336.16	4524.58	2898.68	4992.85	5520.57	1936.31	6594.68	5466.04	3325.64	2184.57	1638.26	1467.67	3014.03	2238.05	9163.29	1139.04	5568.88	5777.53	7383.66	5425.06	4576.76	3128.26	5812.8	674.968	5060.3	4644.65	4965.23	9735.71	4344.44	13564.6	8814.61	2961.18	3100.07	10724.3	1548.07	3780.28	6659.45	886.133	3909.57	6377.54	7242.85	7736.19	4414.9	8358.63
PWY-5417	5743.08	7543.85	7696.01	2348.14	23955.7	6663.49	5743.34	4187.93	8706.63	8328.45	7198.96	9660.72	6603.7	3296.94	3194.83	2418.37	2015.87	5632.79	2951.75	1537.43	825.767	10428.7	8370.56	5056.04	6539.9	8611.7	5315.85	12614.6	561.768	14807.7	10904.8	8219.82	10652.5	7169.08	11948.1	4593.9	3520.22	2728.65	10926.7	4410.31	11132.4	11787.2	4011.12	7055.6	17171.2	29543.7	23974	7142.69	13600.5
PWY-5419	1677.54	2184.59	1031.07	461.928	3717.77	2105.35	2011.64	895.805	2385.97	3368.66	807.405	1849.13	2439.07	1634.34	779.749	1053.25	265.577	1470.51	1041.14	2000.59	190.043	1561.31	2149.34	2088.16	666.607	2515.53	1157.61	2634.91	121.311	2044.54	2136.18	1935.7	1862.66	971.721	8419.56	839.679	1057.71	2068.56	2965.32	456.6	1023.8	2984.09	691.837	1826.8	4342.87	8012.08	5616.43	3867.04	6110.46
PWY-5420	2278.06	3017.46	1357.89	697.98	4393.64	2932.1	2621.83	1261.12	3053.76	3958.91	1054.46	2648.62	3213.42	2071.65	1072.03	1213.28	408.672	1856.34	1349.15	3381.69	298.032	2249.08	2950.79	2994.14	1071.88	3130.37	1582.18	3405.76	186.602	2708.2	2803.73	2600.46	2840.72	1448.43	10957.7	1446.77	1437.05	2407.67	4247.6	655.673	1485.76	3926.79	752.01	2402.32	5253.81	7516.22	6372.6	4223.76	7088.19
PWY-5430	1719.79	2109.62	1124.87	839.327	3682.5	2779.97	2266.3	1040.11	2815.24	3201.14	915.561	2310.57	2434.54	1628.14	941.186	1048.39	413.363	1813.57	1146.21	1566.83	246.16	2096.09	2178.53	2595.06	949.236	2921.99	1388.33	2668.15	136.97	1974.05	2419.33	2518.54	2628.01	905.823	8655.57	1230.76	1295.13	2054.63	3924.9	613.553	1334.64	3144.9	763.76	1699.38	2999.77	3579.9	5752.92	1508.75	5958.74
PWY-5431	5743.08	7543.85	7696.01	2348.14	23955.7	6663.49	5743.34	4187.93	8706.63	8328.45	7198.96	9660.72	6603.7	3296.94	3194.83	2418.37	2015.87	5632.79	2951.75	1537.43	825.767	10428.7	8370.56	5056.04	6539.9	8611.7	5315.85	12614.6	561.768	14807.7	10904.8	8219.82	10652.5	7169.08	11948.1	4593.9	3520.22	2728.65	10926.7	4410.31	11132.4	11787.2	4011.12	7055.6	17171.2	29543.7	23974	7142.69	13600.5
PWY-5484	50465.5	50285	44480.5	9549.24	47935.7	42149.8	43846.9	31795.3	37381	46121.8	53958	47451.2	26003.9	39130.5	25044	20355.4	19738.2	42247.1	15354.7	59414.4	50631.7	48827.9	39335.4	42912.7	37721.3	35051.4	36584.3	47103.2	55047.6	50056.3	51049	50643.9	49176.8	45603.5	53276.2	58926.2	43333.1	18578.1	48852.5	29571.3	50714.6	41082.6	8468.41	39372.8	30734	45018.2	44879.3	31494.5	40302.7
PWY-5499	0	3.5	11	0	0	0	0	0	0.5	0	0	0	0	0	0	0	0	0	0	0	0	0	0.6429	5.5263	0	0	1	7.0588	0	0.5	0	0	66	0	0	0	0	0	0	0	0	0	0	0.5	1.7308	0	0	29	0.5
PWY-5505	21956.1	27514.9	18449.7	5725.3	34780.4	23180.9	24305.6	18969.5	16007.4	22451.6	10048.1	24693.8	15517.9	31843.2	13984.4	5140.94	6439.62	18138.2	6876.66	7559.36	3652.34	23797.9	20572.1	22687.7	22327.6	22140.3	21158.6	25988.5	11689.9	27003.4	28103.4	30356.5	28434.7	30547.3	31696	12175.7	10299.6	7356.81	26250.6	13468.9	27841.5	22210.3	7344.85	18780.7	27031	45929	34364.7	12662.3	23098.5
PWY-5507	7854.55	5324.17	1012.62	748.76	3572.08	4517.35	2979.04	3056.39	3487.26	6744.73	670.213	2993.44	680.196	6015.12	1048.99	973.061	3477.47	1612.82	1803.11	549.598	3484.9	2717.69	5477.98	5871.03	2575.93	1311.98	2109.57	5184.66	4167.3	4349.8	7984.4	2941.93	4733.97	3792.74	1752.62	516.492	2064.12	1183.82	2488.24	4469.46	4565.12	1062.46	263.492	1583.06	1494.3	1450.56	2197.08	3167.06	10935.8
PWY-5509	31382.8	19298.4	16516.2	3421.19	30592.2	14759.7	17665.6	13683.2	19845	20039.5	25208	18618.7	12031.8	16631.1	9226.11	7064.71	13647.3	34541.5	9851.76	8353.13	4593.04	16573.1	17665.3	17708.6	18012.5	15235.2	13360.7	19546.1	38881	21660.8	24009	20514.1	25018.3	22385.5	21022.9	11606	10865.4	6344.74	21850	14558.8	25760	19153.4	4738.81	23290	24844	38912.9	33480.2	24140.7	31692.9
PWY-5519	0	0	3.8759	0	0	0	0	0	0	0.9959	0	0	39.8072	30.1386	0	7.3292	0	0.7504	0	0	0	0	0	0	0	0	0	0	0	0	0	7.8278	0	7.6875	0	0	3.5366	1.8911	5.9608	0	0	0	0	0	0	0	0	0	0
PWY-5529	37.9233	877.932	858.524	126.477	591.786	267.723	2965.67	291.555	627.237	303.137	593.608	1242.52	459.7	794.426	337.815	156.451	89.1671	315.138	1146.45	42.7753	42.3274	353.256	668.568	149.185	1186.66	487.522	2815.96	5071.66	102.527	1491.43	874.742	2208.74	132.614	272.169	1233.22	485.738	687.263	444.413	1462.7	667.805	1893.8	1052.19	710.987	3338.61	975.606	1974.64	671.165	572.651	4889.33
PWY-5531	1223.09	2250.86	1354.18	509.236	915.35	2150.43	5425.95	893.751	1832.73	1498.74	716.075	1713.35	755.223	2405.24	581.084	910.756	96.5506	336.317	1394.54	56.7381	124.315	1182.23	1251.79	220.401	2214.24	884.538	3612.33	4440.58	325.048	3759.12	1376.39	2870.07	2039.41	1737.78	2613.22	789.195	1674.96	1508.49	3005.37	1555.33	2220.88	2097.43	983.556	5147.07	1698.24	2878.96	3903.24	752.747	6099.3
PWY-5532	0	0	0	0	0	73.5015	0	85.8305	0	0	0	0	0	2320.99	0	0	0	0	0	0	0	2.9989	0	0	0	0	0	0	11.9174	11.9612	0	2.9992	0	2.9981	0	0	8.9807	0	0	0	0	85.4629	5.9568	0	0	50.2427	0	0	0
PWY-5647	995.603	940.542	503.988	223.541	1527.73	1265.33	991.141	482.764	1039.54	1679.53	357.597	1018.22	1238.58	868.095	436.654	639.128	139.557	201.301	482.314	834.99	126.632	1022.17	1087.11	884.986	463.381	1303.69	604.54	1305.59	65.877	721.646	1272.73	1078.63	1074.43	444.845	6341.79	522.764	183.589	856.501	1126.4	284.158	576.648	1023.95	142.794	979.971	559.945	1222.87	554.831	1886.44	2000.31
PWY-5651	4391.69	1852.49	1194.57	588.138	3938.79	2291.28	2100.15	982.236	2006.8	3059.38	683.592	1787.12	2139.9	2673.86	970.171	9853.11	383.972	246.172	1104.46	1144.2	399.335	3329.08	2703.48	1851.74	2348.17	2475.42	1113.99	4534.93	237.274	1229.43	4743.73	4445.3	2729.21	9987.87	9699.36	1055.19	229.242	1727.5	1731.43	715.987	1086.46	1511.66	563.29	1709.54	738.485	1613.4	643.367	3589.74	2901.81
PWY-5654	868.707	981.279	516.071	211.523	1538.02	1310.24	1190.45	495.962	1211.38	1788.46	402.958	1106	1328.14	876.414	434.481	518.623	138.374	566.806	576.812	1129.61	115.124	939.995	1060.53	1073.51	402.074	1324.37	647.131	1259.09	60.9644	856.608	1137.85	949.571	1076.68	406.387	6345.77	531.993	689.02	888.69	1610.37	279.386	641.836	1514.61	392.908	1105.21	1023.03	2287.74	1920.59	1923.6	2980.39
PWY-5655	1865.74	1638.91	887.848	416.079	2677.95	2083.39	1696.8	840.208	1756.2	2664.25	615.878	1725.09	2019.37	1527.62	739.401	1152.66	265.378	330.495	837.826	1373.41	240.89	1892.07	1932.08	1583.9	951.354	2105.62	1022.67	2391.49	131.434	1165.02	2308.95	2008.78	2003.71	974.306	9162.98	972.748	302.268	1389.44	1861.75	514.91	869.939	1593.39	276.953	1547.32	796.195	1865.27	889.572	2926.93	3001.66
PWY-5656	1.9992	4.9953	19.6249	1.9972	311.161	386.331	436.698	11.8977	9.9752	2.9969	14.8832	168.817	0	89.1582	0.9998	1.9959	6.9748	0	0	0	0	846.383	49.2183	1.999	0.9998	27.7826	11.9752	52.627	0	179.631	571.34	255.837	50.4852	25.8639	0.9998	8.8974	0.9999	522.067	0	43.8168	52.2987	15.6902	80.4007	90.0594	5.9282	8.646	0	2.9886	117.878
PWY-5659	46519.2	47293.2	47638.1	8452.46	45172.1	38758.9	43793.4	29545.7	37729.1	41936.9	23329.8	46079.5	23857.3	42071.9	21858.6	22491.6	17239	46943.3	16078	61661.8	56997.4	45656.1	39592.7	41611.1	38218.5	35898.7	34870.8	51578.8	50593.3	48521.8	44576.5	38856.2	50255	41776.6	56146.8	60429.8	35157.2	18205.5	48048.1	26706.4	49518.1	42017	9704.98	53594.7	33366.7	46455.7	52043.4	46566.7	45171.7
PWY-5667	56575.2	54998.9	32500	10715.4	71080.3	46771.4	45307.4	33666.4	50138.5	55553.5	62063	53661.6	31786.4	41314.3	24604.4	26586.6	21888.7	52461.9	18321.2	98266	52284.2	55942.3	43161.4	45704.3	43103.1	38284.1	36068	64645.8	66801.1	59280.9	62695.1	58549.1	63490.4	55312	75456.1	91017.5	48076	22330.5	57629.7	33132.6	59600.6	51469.9	12508.6	58688.5	50125.2	77382.2	76297.3	51375.6	61131.2
PWY-5675	0	0	0	0	0	0	0	0	0	0	0	0	0	0	0	0	0	0	0	0	0	0	0	0	0	1.5	0	110.958	0	0	0	0	0	0	1.5	0	3	0	1.5	0	0	0	34.4762	0	0	0	0	0	0
PWY-5676	11797.9	8558.39	5790.99	2602.53	22593.2	8488.8	7074.78	6751.45	12500.1	20237.3	8149.95	10928	7676.01	11088.8	5026.83	2421.55	2629.11	29408	6424.14	2902.98	3542.14	14418.1	7640.09	5227.25	11927.6	7956.09	5829.94	11458.7	5228.33	14864.5	12966.6	8593.61	14946.3	13722.4	11453.2	5522.34	10448.4	4323.99	10096.1	8593.06	13567.3	8545.86	3115.74	9588.25	14677.5	21843.8	21496.9	10486.1	14113.1
PWY-5677	663.937	980.392	65.2482	268.197	1285.75	1185.8	274.933	917.091	1385.24	872.204	59.3911	1174.75	747.384	1196.56	1004.35	391.668	283.762	21574.2	1100.29	115.683	340.656	1617.42	210.514	521.26	2177.84	319.017	503.631	452.399	445.981	814.355	1515.24	469.553	648.534	1846.8	905.022	87.7488	476.244	334.627	422.269	766.907	121.871	397.916	81.5111	570.927	538.638	719.367	489.726	158.153	758.303
PWY-5686	55396.9	55515.7	57322.9	10016.8	55562.8	42111.5	48453.1	32686.7	41948	48986.2	57419.9	49947.5	25938.8	49683.9	25157.2	22135.6	22692.5	52084.1	17065.9	59865.7	59925.2	50030.1	47255.7	50800.1	45104.8	41757.1	38787.6	57028.9	64471.7	54560.7	54620.8	53130	55939	48543.2	56780.2	60865.1	45547	19167.7	52561.9	32240.8	54504.5	41390.5	10528.8	51128.4	35980.6	55373.1	57219.3	47651.9	50752.2
PWY-5695	53966.4	56446.5	43137.9	10561	74565.3	42105.7	52483.3	35171	49411.7	49115.3	60375.9	50859.3	34888.5	48940.8	28394.8	26765.7	20293.7	51315.5	21234.3	25159.8	65295.4	61552.5	49496.8	48824.1	44471.9	38438.1	39102.3	66982.8	47169.2	63923.3	60323.5	62000.1	66473	63103.8	64908	34267.9	46588	21248.1	53952.1	32009.9	64054.8	54636.7	13911.3	59304.6	52888.9	70429.2	75505.4	52671.9	60562.6
PWY-5705	4850.64	6535.27	2079.21	1868.39	9373.53	3989.45	4788.48	4253.44	6137.02	5226.85	5350.84	4921.79	4657.2	3403.1	4460.41	1924.35	1559.36	4049.22	2681.69	2189.07	693.81	7620.4	4616.63	7284.57	4622.95	5009.43	5214.02	5300.57	704.247	6017.45	9337.25	8707.67	6398.19	5983.69	6673.59	1371.02	5269.43	2312.7	6453.8	1611.03	4526.54	4438.12	536.459	4035.01	1769.81	2828.76	4242.27	4605.62	4835.07
PWY-5737	0	0	0	0	0.44	0.44	0	0	0	0	0	0	22.218	0	0	0	0	0	0	0	0	0	0.8933	0.44	0.44	0	17.769	0	0	0	0	1.7733	0	0	0	0	0	0	0	0	0	0.44	0	22.6615	0	0	0	0	0
PWY-5741	766.471	2292.25	1050.54	654.857	1398.21	1915.4	5158.05	4986.93	2133.28	1978.15	1698.73	2358.23	685.717	2590.8	911.578	722.81	954.314	517.15	2544.92	2302.99	339.754	2716.81	3140.81	2202.94	2703.46	1096.92	2778.12	4377.21	248.402	3517.16	2221.21	2175.24	3215.19	2635.12	3195.5	818.469	2125.01	1377.43	5754.8	1699.57	1238.06	2152.31	506.41	4460.47	1273.64	2351.52	3710.91	2423.14	6068.82
PWY-5743	3.6595	403.833	495.22	3.6478	743.083	10.7262	1344.79	46.7442	86.5447	7.2966	192.663	664.466	261.677	364.733	145.755	7.0633	0	0	288.038	3.64	0	550.242	387.106	78.5943	316.024	328.424	1614.86	14.578	3.5537	749.049	0	14.433	43.1374	0	597.044	291.498	50.1144	0	122.448	0	907.827	292.884	0	1272.78	292.919	212.185	229.936	50.9646	2046.06
PWY-5744	3.596	396.371	425.339	3.6368	649.036	10.7291	1292.9	47.0707	85.0503	7.2854	175.175	619.539	240.779	337.436	145.483	7.041	0	0	280.585	3.6391	0	509.256	377.673	77.9655	313.789	293.801	1571.24	14.5711	3.5401	708.416	0	14.371	43.1341	0	608.197	285.071	49.6185	0	122.813	0	765.73	285.479	0	1234.03	291.681	210.382	227.295	50.9958	1958.56
PWY-5747	11353.7	12458.4	12193.4	2668.73	24310.3	10713.5	10433.9	5657.57	11728	10428.3	7107.37	11731.9	7409.34	7989.97	5028.14	11899	2533.12	8311.01	4268.21	3628.03	1353.51	13771.4	11585.9	7794.22	10373.1	14314.9	8391.7	13811.5	8499.16	16319.7	14157.9	12290.8	14099	14914	12220	5841.05	11048	5270.47	13488.8	5660.56	11860.2	11862.1	4107.43	10644.4	18513.4	32083.6	25221.9	7843.14	14324.4
PWY-5757	0	0	0	0	0	0	0	0	0	0	0	0	0	0	0	0	0	0	0	0	0	0	0	0	0	0	0	0	0	0	0	0	0	0	0	0	0	0	0	0	0	0	0	0	0	0	0	0	0
PWY-5789	3.5374	255.368	47.7066	3.7173	743.037	10.8587	113.925	46.4248	52.7833	7.4128	73.0793	580.742	232.589	295.439	44.7101	7.075	0	0	239.685	3.527	0	530.891	101.237	64.6098	298.576	187.92	475.836	13.5362	3.6108	358.266	0	4.7125	42.0165	0	489.228	0	44.4701	0	101.65	0	0	102.862	0	0	6.992	137.538	0	17.9265	22.0712
PWY-5823	0	0	0	0	7.9857	0	0	0	0	0	0	0	0	0	0	0	0	0	0	0	0	0	0	0	288.885	0	0	0	0	0	0	0	0	0	0	0	0	0	0	0	0	0	0	0	0	0	0	0	0
PWY-5837	6397.25	9362.23	3798.52	2252.94	8370.57	9950.17	8514.72	6428.53	6095.33	10620.4	34355.7	14175.6	5920.4	7135.43	5235.13	2175.39	2804.18	10560.4	2388.17	8245.87	2545.62	10997.4	6127.34	16123.8	5220.33	6938.62	6451.68	11985.8	1931.05	10259.9	15735	12380.6	11213.7	9967.58	16452.3	6117.94	13739.2	3899.35	8891.8	3980.3	13342	6219	1330.17	8590.27	2431.07	5968.76	3584.73	2432.86	4565.9
PWY-5838	12981.5	17907.2	6846.48	4000.31	14561.2	17928.1	15614.7	11700.7	11829.7	17892.4	35110.6	22845.1	10162.7	14492.3	8834.86	4025.91	4794.85	22004.5	4225	18276.7	7667.16	18862.4	11340.9	22814.7	10390.8	12041.1	12169.5	19599.1	5247	19060.3	23366.7	18733.2	19623.7	16414.8	27670.8	15266.8	19544.9	6985	17973.4	8783.67	22661.9	13082.6	2895.42	15922.4	5921.03	10990.4	8890.21	5729.25	9853.69
PWY-5840	12977.2	17804.9	6598.89	4020.25	14134.7	18061.5	15424.2	11678	11688.5	17941	39907.4	22814.2	10062.8	14090.3	8738.28	3891.12	4832.49	20671.5	4160.6	20191.8	7523.07	19119.9	11214.3	23212.6	10265.3	11737.9	12016.7	18662.9	5188.55	19114.9	23750.1	18507.4	19391.4	16082.1	27650.8	15931.1	20064.4	6944.37	18162.9	8797.85	22636	13014.8	2808.96	14668.5	5816	10645.7	8685.02	5607.57	9669.87
PWY-5845	10768.6	14868.9	3812.67	2708.87	11559.9	12876.4	11418.9	6447.85	10009	11672.7	17907	13594	7822.31	9105.29	6630	2170.66	3883.81	12427.6	3012.75	3873.15	2934.15	11973.5	8121.37	11734.5	8783.44	9234.74	10118.7	13818.1	3377.15	13233.6	13173.1	14644.1	14810.5	11260.8	22409.1	3823.78	13897.8	5842.11	10934.5	4713.25	14638.7	10666.3	2259.08	10495.5	3896.89	7651.63	6086.87	4001.84	8324.19
PWY-5850	10768.6	14868.9	3812.67	2708.87	11559.9	12876.4	11418.9	6447.85	10009	11672.7	17907	13594	7822.31	9105.29	6630	2170.66	3883.81	12427.6	3012.75	3873.15	2934.15	11973.5	8121.37	11734.5	8783.44	9234.74	10118.7	13818.1	3377.15	13233.6	13173.1	14644.1	14810.5	11260.8	22409.1	3823.78	13897.8	5842.11	10934.5	4713.25	14638.7	10666.3	2259.08	10495.5	3896.89	7651.63	6086.87	4001.84	8324.19
PWY-5855	23028.5	26333.3	30819.4	5196.67	35164.5	16892.5	25947.8	14974.5	21937.3	19296.9	18036	20876.1	14939.7	21729.2	13608.5	18728.6	6220.17	15584.5	11289.2	9699.16	2744.47	24902.6	26110.4	18857.9	24520.6	25528.1	21490.3	35126.4	22403.7	29641.1	23575.1	31707.5	29202.7	31139.6	28045.3	13139.3	17321.2	10327.5	21916.6	10684.6	25128.8	22336.5	6298.08	29248.6	24033.5	39252.4	39158.1	31206.3	32197.7
PWY-5856	23028.5	26333.3	30819.4	5196.67	35164.5	16892.5	25947.8	14974.5	21937.3	19296.9	18036	20876.1	14939.7	21729.2	13608.5	18728.6	6220.17	15584.5	11289.2	9699.16	2744.47	24902.6	26110.4	18857.9	24520.6	25528.1	21490.3	35126.4	22403.7	29641.1	23575.1	31707.5	29202.7	31139.6	28045.3	13139.3	17321.2	10327.5	21916.6	10684.6	25128.8	22336.5	6298.08	29248.6	24033.5	39252.4	39158.1	31206.3	32197.7
PWY-5857	23028.5	26333.3	30819.4	5196.67	35164.5	16892.5	25947.8	14974.5	21937.3	19296.9	18036	20876.1	14939.7	21729.2	13608.5	18728.6	6220.17	15584.5	11289.2	9699.16	2744.47	24902.6	26110.4	18857.9	24520.6	25528.1	21490.3	35126.4	22403.7	29641.1	23575.1	31707.5	29202.7	31139.6	28045.3	13139.3	17321.2	10327.5	21916.6	10684.6	25128.8	22336.5	6298.08	29248.6	24033.5	39252.4	39158.1	31206.3	32197.7
PWY-5860	8083.05	11243.2	2614.64	2024.4	8434.5	9846.72	8425.57	4689.2	7519.73	8799.09	13586.2	10201.8	5961.18	6595.85	4977.21	1507.36	3010.47	9171.85	2180.67	2646.21	1999	8915.12	5839.81	8657.14	6405.48	6790.29	7549.06	10240	2375.44	9835.68	9761.32	11205.1	11144.9	8356.49	17660.8	2612.37	10823.1	4499.68	7990.33	3387.86	11055.1	7900.87	1643.72	7644	2714.67	5405.64	4238.26	2776.51	5974.17
PWY-5861	10002.9	13922.5	4804.76	3172.51	10891.4	14549.3	11992.1	9189.72	9097.68	14497.4	30712.4	18748.1	8091.19	11065.1	6922.64	2898.83	3864.12	17699.8	3167.37	13757.4	5415.1	15056.6	8417.13	18715.8	7710.15	9139.74	9303.53	15235.1	3806.75	14920.8	18950	14950.8	15411.7	12846.4	22782	11265.7	16337	5548.54	14000.3	6770.89	18457.5	9940.94	2162.41	12178.8	4223.31	7972.05	6319.57	4046.1	7172.74
PWY-5862	8083.05	11243.2	2614.64	2024.4	8434.5	9846.72	8425.57	4689.2	7519.73	8799.09	13586.2	10201.8	5961.18	6595.85	4977.21	1507.36	3010.47	9171.85	2180.67	2646.21	1999	8915.12	5839.81	8657.14	6405.48	6790.29	7549.06	10240	2375.44	9835.68	9761.32	11205.1	11144.9	8356.49	17660.8	2612.37	10823.1	4499.68	7990.33	3387.86	11055.1	7900.87	1643.72	7644	2714.67	5405.64	4238.26	2776.51	5974.17
PWY-5863	7160.54	10401.4	4269.81	2455.77	9130.57	10931.4	9388.88	7074.39	6748.96	11626.2	35055.7	15393.2	6479.18	7922.79	5739.48	2378.77	3129.39	11622	2629.14	9305.09	2889.79	12071.5	6812.85	17369.1	5823.78	7597.31	7117.72	13069.4	2190.32	11261.1	17017.4	13465.3	12278	10731.6	18102.7	6922.2	14791.9	4286.73	9851.59	4438.85	14436.9	6900.6	1470.28	9331.28	2708.82	6402.91	4018.46	2714.08	5054.56
PWY-5896	10768.6	14868.9	3812.67	2708.87	11559.9	12876.4	11418.9	6447.85	10009	11672.7	17907	13594	7822.31	9105.29	6630	2170.66	3883.81	12427.6	3012.75	3873.15	2934.15	11973.5	8121.37	11734.5	8783.44	9234.74	10118.7	13818.1	3377.15	13233.6	13173.1	14644.1	14810.5	11260.8	22409.1	3823.78	13897.8	5842.11	10934.5	4713.25	14638.7	10666.3	2259.08	10495.5	3896.89	7651.63	6086.87	4001.84	8324.19
PWY-5897	12308	17047.1	6409.92	3863.5	13797.6	17372.6	14868.6	11210.9	11191.9	17357.9	39007	22354.9	9781.36	13636	8481.45	3775.17	4631.08	20686.7	4005.11	18620.2	6857.64	18379.5	10708.9	22576.8	9758.82	11448.2	11551	18747.4	4761.64	18282.3	22991.1	18148.3	18807.6	15730.1	27019.5	14572.7	19486.6	6695.84	17186.9	8281.28	21976.4	12328.1	2700.79	15029.4	5427.71	10320.6	8125.21	5255.5	9152.02
PWY-5898	12308	17047.1	6409.92	3863.5	13797.6	17372.6	14868.6	11210.9	11191.9	17357.9	39007	22354.9	9781.36	13636	8481.45	3775.17	4631.08	20686.7	4005.11	18620.2	6857.64	18379.5	10708.9	22576.8	9758.82	11448.2	11551	18747.4	4761.64	18282.3	22991.1	18148.3	18807.6	15730.1	27019.5	14572.7	19486.6	6695.84	17186.9	8281.28	21976.4	12328.1	2700.79	15029.4	5427.71	10320.6	8125.21	5255.5	9152.02
PWY-5899	12308	17047.1	6409.92	3863.5	13797.6	17372.6	14868.6	11210.9	11191.9	17357.9	39007	22354.9	9781.36	13636	8481.45	3775.17	4631.08	20686.7	4005.11	18620.2	6857.64	18379.5	10708.9	22576.8	9758.82	11448.2	11551	18747.4	4761.64	18282.3	22991.1	18148.3	18807.6	15730.1	27019.5	14572.7	19486.6	6695.84	17186.9	8281.28	21976.4	12328.1	2700.79	15029.4	5427.71	10320.6	8125.21	5255.5	9152.02
PWY-5910	21560.5	10794.2	4579.19	1374.07	4300.31	7061.93	8241.39	5118.66	9151.93	14830.8	2032.86	14241.9	2223.73	9437.75	2902.34	1452.95	10130.3	2139.3	2336.86	1262.2	1049.56	9536.42	6534.57	5797.6	4327.95	7269.58	7301.34	9379.42	33985.8	6170.71	7881.76	13863.8	8033.67	8636.8	14376.9	5075.61	13457.4	2681.11	5150.64	10674	10372.4	4441.72	788.594	6336.49	1242.38	3207.52	2965.58	1895.41	6882.69
PWY-5913	41140.9	43969.3	54463.6	7652.07	48854.6	32788.2	39043.2	21251.6	30843.6	36759.7	24147.7	35085.7	21949.9	36519	19980.3	19235	14222.1	35864.9	13870.8	70342	9609.37	38451.9	37889.8	36277.4	36012.5	34726.9	31471.4	45735	49005.9	40663.5	36192.3	36670.6	47038.2	36778.1	57692.4	71768.7	26216.9	14993.7	43571.4	22476.9	39074.9	34466.6	7436.67	44975.8	34970.7	52003.2	51301.6	35845.1	42071.6
PWY-5918	29875.3	34487.1	32105	7665.06	40867.5	28970.2	33150.2	23075.3	26810	28428.8	41216.4	34150.6	18193.5	26769.4	17625.5	17250.5	9299.24	21370.5	11572	53725.2	8518.21	33835.2	29247.9	35805.1	27616.6	27358.3	26852.6	38938.1	33202.3	36887	36298	33896.1	37003.4	33192.7	44240.8	52562.7	28962.1	12536.5	36020	20674.9	33160.3	31125.8	7174.14	35610.6	28469.3	43565.8	42534.1	25425.4	35214
PWY-5920	22926.4	27495.2	20123.2	5929.39	23707.5	21244.3	26389.5	16986.5	18393.3	22760.4	28979.7	25106	14913.9	20570.1	13821.1	8059.91	6820.09	16799.7	10469.8	15346.5	4227.07	26262.8	22136	22543	21646.2	19466	21112	31716.2	18870.9	30454.9	29357.5	23539.9	29179.1	22495.1	35046.9	19022.9	22062.3	10519	27812.8	14474.8	27529	27376.6	5511.07	30914.1	18715.3	19952.1	26508.1	27615.4	28962.6
PWY-5941	5501.25	23074.2	11013.4	2446.31	11550.1	1673.35	22053.2	13245.7	1987.46	3799.86	12022.1	10972.6	3052.47	24438.8	13148.4	3137.55	1624.96	2289.67	2496.76	1813.19	2703.99	3861.48	17386.8	20576	21572.4	16109.3	19369.9	17499.6	434.178	7871.66	2954.43	2590.9	6886.55	4120.53	4341.12	22098.5	2533.41	5795.66	2954.8	703.894	4096.14	6563.41	1448.33	3690.24	596.232	2580.67	9323.89	2227.69	3101.84
PWY-5971	37397.4	33721	19614.7	6569.54	41128.2	30716.3	25946.1	15740.6	35043.7	37476.5	16869.8	36128.2	20405.2	29012.1	13945.6	18618.5	12029	23753.9	14621.4	10367	6286.38	36829.4	26703	22028	20115.3	26766.5	23711.5	53615.3	30459.7	31778.5	42129.1	50578.2	46921.1	41280.9	44435.8	15632.6	29701.2	15316	35685.3	19637.2	35599.5	30159.8	8440.85	38224.1	21720.8	31484	44928.1	9974.86	33110.6
PWY-5973	55066.2	49988.3	30696.2	9835.85	63329.7	42526.4	43365.7	30624.2	50233.3	53140.8	69602	49981.3	30232.6	42633.6	24820.5	30910.7	22021.6	61565.3	25930.9	21800	50764.3	50994.7	41589.4	43452.3	42339.9	36024.2	34799.7	74197	58082.8	53187.5	61361.1	61691.8	64953.8	58462.1	62763.7	23078.7	39707.8	22395.8	49110.8	30497.3	52482.7	47119.6	11959.2	74521.7	41809.2	66334.9	69003.1	55043.6	62338.3
PWY-5989	38490.7	35695.8	27033.5	7884.33	57254.3	32708.4	29432.5	20110.7	37840	33396	28426.6	39839.3	25175.9	27770.3	19554.2	29453	11948.8	36132	16666.6	9713.87	6685.06	35980.1	30551.9	23435.7	31620.5	31637	26413.6	63180.5	30464.7	45868.9	44730.7	51021.1	48894.4	42119.6	50937	15644.9	28059.8	14818.8	35185	19960.4	33800.8	34600.2	9544.01	61376.2	36180.9	58108.1	59502.5	44585	39344.2
PWY-6071	4194.21	5683.67	1884.73	1374.15	3702.68	3887.63	3454.54	1687.95	8185.74	4813.73	2354.2	6148.68	2759.05	2190.98	1101.54	1689.68	1086.92	1926.8	1786.05	1742.14	390.437	8063.93	4209.26	4268.36	3101.34	3425.5	2645.93	5980.82	385.868	4170.7	6353.97	4818.93	6015.55	5367.02	3928.02	1537.46	1601.94	1717.91	5999.18	1121.08	5330.75	6744.65	756.542	4758.58	1769.12	2647.99	4623.45	2176.14	3538.42
PWY-6107	430.319	413.989	116.145	35.5022	579.256	163.737	416.12	160.185	140.853	25.2652	305.536	678.856	147.093	173.092	207.3	78.6528	40.2642	3.8981	2672.55	131.901	3.2937	921.867	294.681	194.521	212.499	146.478	297.227	2197.75	3.8927	98.7844	509.646	239.196	2597.47	881.205	466.302	192.882	135.399	118.661	228.175	88.9851	287.418	55.3643	22.4132	245.352	31.7808	10.1239	215.285	810.491	40.7609
PWY-6121	54217.7	55960.4	55761.2	10438.2	55343.7	44467.5	49923.2	34482.4	42261.8	49747.6	59352.6	51308.1	27226.7	49462.7	26572	24595.2	22082.2	54264.3	17003.3	69055.8	56272.6	51625.4	47110	50740.1	46414.3	41603	40899.8	61966.1	60518	58059.7	56077.4	53144.9	57802	49157.6	60378.3	68723.3	46858.7	20728.6	55766.4	32466.5	58608.4	45374.4	10468.1	50814.9	36915.8	53671.6	58785.9	47308.4	51348.5
PWY-6122	52026.8	54572.1	54405.7	10054.1	51821.2	43254	48584.1	34029.1	40419	48387.5	59230.6	49833.6	25716.2	49080.6	25541.1	23030.1	21194.2	52802	16718.7	64474.6	56220.1	49968.3	45639.2	50085.4	44582.4	39758.3	39529	59794.3	59106.2	54792.7	54611.4	50547.2	55842.2	46649.3	57397	64069.5	45585	20247.1	53625.5	31818.8	55661.3	43596.2	9993.12	50452.1	34508.6	50089.9	55492.8	46952.9	49733
PWY-6123	46701.3	47602.7	46374.7	8858.02	47053.4	37701.9	41240.3	29182.3	35956.6	42884.6	49917.9	43701	22714	43808	22313.2	19357.4	19081.9	50028.4	14500.3	53827.5	63631.1	42879.7	39093.7	42888.7	38205	34811.8	33879.5	49158.5	53979.1	46119.9	47218.7	45076.3	48380.5	41971.2	49586.5	53844.2	38925.8	16296.1	45323.6	29004.4	47823.8	36903.3	8796.24	43692.2	31170.5	46189.5	48483.6	41402	42237.2
PWY-6125	45502.8	52076.6	41583.2	10316.6	53601	42365.4	46785.7	32194.3	37628.3	46976.1	56192.3	47364.9	26473.7	42790.4	24916.3	23090.1	15302.1	42832.4	15892	66407.4	17122.1	50196.9	41660.9	47203.7	40946.1	38528	37819.8	55031.5	39734.1	54735.6	53472.8	48189.3	54471.8	45250.7	60943.7	65725.9	43835.3	18957.8	53424.3	27464.2	55121.6	43457.2	9607.66	47458.5	35934.5	51586.9	54901.3	41397.3	46423.3
PWY-6126	48686.3	54221.4	55995.9	10316.4	56142.9	42695	49452.4	33220.4	39390.4	48670.3	61289.2	48875.8	26777.9	47170.2	25888.7	23508.3	19880.1	54925.2	16738.9	64911.7	66447.2	50464	46260.4	50413.4	44153.5	41995.4	40241.8	57844.5	55852.6	54173.4	54453.3	50379.6	56009	48418.4	60983.7	65306.8	43773.2	19428.2	53820	29092.4	55759.2	44382.5	10174.9	52801	37754.4	56040.3	58182.1	43852.2	49774.3
PWY-6141	0	65.9111	0	0	0	0	0	0	0	1.7442	0	70.6821	0	0	0	0	105.969	0	0	0	3.4727	0	0	6.9951	178.293	0	6.9946	0	0	0	0	0	5.2197	0	0	0	0	0	0	0	0	0	0	0	0	0	1.535	0	0
PWY-6142	0	0	0	0	0	0	0	0	0	0	0	0	0	0	0	0	0	0	0	0	0	0	0	0	0	0	0	0	0	0	0	0	0	0	0	0	0	0	0	0	0	0	0	0	12.9751	0	0	0	0
PWY-6143	0	0	0	0	0	202.387	1.1978	0	0	1.4751	0	0	0	97.9582	0	0	18.7184	383.277	0	0	1.4135	7.4032	0	33.4554	0	0	0	2.3564	0	1.4654	0	1.498	66.4374	0	0	0	1.4801	0	0	0	0	0	0	0	3.2263	0	0	0	0
PWY-6145	0	0	0	0	0	0	0	0	0	0	0	0	0	0	0	0	0	0	0	0	0	0	0	0	0	0	0	0	0	0	0	0	0	0	0	0	0	0	0	0	120.503	0	0	0	0	0	49.908	0	0
PWY-6147	43312.3	42490.7	28006.8	8980.72	51820.2	40958.5	37406.7	26157.1	38412.6	43794.3	50517.5	46166.5	24637.4	35375.5	20246.3	21537.3	15900	53555.1	14062.2	53655.7	54484.5	44863.4	33430.5	37132.8	32756.1	32108.1	30243.1	53104.3	37880.9	49376.8	49410.1	43960.4	49660.3	44478.7	52527.2	52402.2	37570.3	17696.5	47820.5	25959.8	50282.9	42541.9	10161.8	49505.5	34921.8	52058.7	57504.1	39304.7	47238.9
PWY-6148	0	89.7493	0	0	533.705	0	37.9094	0	0	1.1996	0	49.399	0	1683.33	0	0	164.071	0	0	0	2.3884	454.814	0	7.1704	140.599	0	4.7892	0	0	0	4.7951	0	3.5973	0	0	0	0	0	0	0	0	67.5176	0	0	0	0	2.3976	0	0
PWY-6151	36083.3	37044.2	18330	7209.84	40110.7	30280.4	27082.2	19944.7	25093.9	33321.9	45704.5	33873.6	19173.3	30355.7	17516.6	10481.4	14494.6	38690.9	8506.51	8998.4	23138.8	36195.6	24526.7	31384.9	23463.8	23232.8	24039.9	35142.2	42982.6	42697.1	36497.2	39927.1	35002.7	35919.4	27028.7	15758.7	32356.7	13427.1	33643.6	21859.9	37977.1	25997.9	7262.23	26767.8	24852.1	40759.8	36251.4	31563.1	27519.7
PWY-6163	49616.5	52318.4	51888.6	9488.41	52557.7	40415.6	44868.7	30467.2	39313.6	45407.7	52269.6	47017.7	25093.8	45182.7	24941.4	21497.1	20203	50812.9	15715.4	54301.6	49855	46994.3	42979.9	45813.9	42117.6	37922.4	37147.3	51199.4	56012.5	50421	50292.2	48947	51502	40619.2	51328.9	55581.8	39398.9	18317.1	47938.1	29957	47716.6	39395.6	9410.52	46026.7	33506.4	49898	52414.2	41398.2	45769.5
PWY-6165	3.9678	61.7726	0	3.8778	316.898	67.0715	100.84	23.5011	17.1382	1.9945	0	59.1085	3.9684	571.341	0	0	198.5	0	0	0	3.7645	7.781	0	28.6204	120.175	37.3104	29.7782	21.6717	0	155.784	531.175	288.371	66.6703	149.636	0	5.9996	0	18.4958	0	75.7007	0	125.886	113.436	0	0	7.5987	3.1999	0	0
PWY-6167	14.9055	294.723	0	14.7979	3236.24	149.814	453.841	89.1517	38.6809	7.4608	0	296.165	0	10486.7	0	0	356.911	0	0	0	14.8239	860.057	0	44.8985	746.623	207.548	119.129	91.7029	0	558.266	1131.47	620.651	248.746	112.32	0	29.9312	0	0	0	121.652	0	14.6199	705.291	0	3.3331	14.4851	3.3332	0	0
PWY-6174	273.461	1018.03	968.076	151.733	1248.09	230.658	1198.46	821.4	121.214	297.916	1084.41	1155.02	130.46	4769.07	567.265	82.5967	332.735	306.257	482.614	196.667	73.005	735.966	1812.77	1337.33	1670.04	1088.5	1702.18	465.518	59.0397	465.242	1194.5	438.463	597.067	387.234	478.043	530.714	222.868	89.666	95.5948	14.0335	0	490.747	104.632	12.3963	3.4647	389.189	6.7952	34.4771	129.012
PWY-6182	4801.57	6685.58	5099.22	2001.64	23137.7	5382.34	5615.96	4187.65	7763.24	7539.43	6087.52	7627.34	5960.85	3178.09	2933.69	2424.27	1644.08	4514.28	3076.49	1582.05	778.54	9934.68	7590.89	4614.67	5203.76	5957.57	4635.85	11894.9	577.648	11170.8	9412.77	7109.53	10184.9	6009.18	10360.9	3738.5	3234.74	2821.35	10393.2	3847.54	10314.4	10617.5	4010.87	7318.47	17223.9	29707.8	23614	6090.5	13678.6
PWY-6185	4920.6	3563.53	2878.43	2062.22	4786.56	2590.99	3376.2	1645.41	7945.34	6230.88	2533.14	5255.35	2979.72	1880.42	1367.83	1582.64	1417.35	3104.05	2604.58	1624.41	652.699	6768.73	4314.53	4841.42	4975.97	4043.37	2758.61	5507.54	510.962	5915.65	8213.39	7220.55	8565.21	4826.79	3830.59	1845.41	1376.17	1464.49	5992.04	1877.33	5169.75	6660.88	792.042	3270.99	1917.33	3258.35	7313	1365.09	3116.38
PWY-621	34111.6	26418.2	6594.36	4638.22	35168.2	22481.9	15884.3	10724.9	17854.9	29389.8	8424.43	25506.8	13170	16347.8	9707.77	20804.1	14862.7	14351.2	4856.21	5799.01	16489.1	28303.4	11217.6	22714.2	13476.2	12587.1	11899.9	18663.5	46183	32470.6	18546.9	25662.7	19762.2	27515	10297.8	7308.88	25445.8	9186.52	26374.1	19962.3	41195.4	20173.1	5908.25	11496.5	24515.5	37918.1	32131.5	15807.4	17669.4
PWY-6210	676.885	317.468	295.744	160.567	1051.3	489.339	522.878	320.901	362.491	865.357	152.766	715.525	929.707	648.676	333.119	463.143	68.2719	90.9801	329.104	789.422	39.6822	486.011	828.763	433.488	290.659	800.163	182.008	937.224	4.7635	233.292	192.161	529.285	346.19	287.687	5851.92	300.538	120.528	700.921	519.933	179.795	394.228	810.06	110.167	408.346	322.617	780.707	474.421	680.651	1721.32
PWY-622	0	0	0	0	0	0	0	0	0	0	0	0	0	0	0	0	0	0	0	0	0	0	0	35.9379	0	0	0	0	0	0	0	0	0	0	0	0	0	0	0	0	0	95.6686	0	0	23.9754	0	0	0	0
PWY-6263	2823.7	4969.71	1401.94	386.028	3057.28	3220.71	3358.7	2575.65	2044.99	4381.82	3182.89	1842.69	1085.23	2952.26	810.482	1535.75	1281.6	3569.45	1367.4	3921.5	150.24	4879.82	2067.5	4648.42	2442.38	1352.95	1818.84	2779.84	450.186	1622.28	3036.7	3846.92	7827.56	1447.5	3775.78	884.57	1170.81	1542.55	4229.71	2889.51	4444.7	1900.65	897.465	4485.81	713.495	1844.97	1783.27	2698.56	2874.94
PWY-6269	31528.2	19358.2	16353.9	3422.76	30801	14886.2	17606.6	13646.8	19927	20182.7	24841.6	18665.2	12079.4	16591.2	9198.97	7126.07	13738.1	34687.3	9864.45	8206.23	4640.87	16588.2	17607.2	17643.8	18022.6	15236	13311.7	19644.1	39010.2	21811	24117.2	20787.2	25134.3	22495.2	20988.8	11423.5	10932	6365.69	21935.1	14610	25817.7	19149.3	4764.05	23405.8	24943	39203.9	33700.2	24111.1	31893.3
PWY-6277	52026.8	54572.1	54405.7	10054.1	51821.2	43254	48584.1	34029.1	40419	48387.5	59230.6	49833.6	25716.2	49080.6	25541.1	23030.1	21194.2	52802	16718.7	64474.6	56220.1	49968.3	45639.2	50085.4	44582.4	39758.3	39529	59794.3	59106.2	54792.7	54611.4	50547.2	55842.2	46649.3	57397	64069.5	45585	20247.1	53625.5	31818.8	55661.3	43596.2	9993.12	50452.1	34508.6	50089.9	55492.8	46952.9	49733
PWY-6282	36656.8	33758.5	24885.2	7428.05	54914.5	30785.9	27941.4	19304.3	36562.3	32210.3	27900.6	37706.4	24044.9	26349.8	18486.7	29977.9	11722.7	34764.9	16080.6	9379.29	6622.91	34089.6	28970.8	22500.4	30196.6	29559.7	24914.6	62196.1	29549.2	43071.2	42888.2	49696.9	46673.3	40419.7	48636.7	14887.3	26715.1	14235.1	33441.9	19028	32385.5	33292.8	9094.33	60761.8	34988.8	55946.4	57947.8	44284.1	38455
PWY-6317	24103.6	31811.6	9571.24	5168.94	21391.8	23841.2	22431	16178.6	18150.6	29109	8161.3	24605.6	15405.6	24952.8	15201.7	6979.02	9164.07	22363.6	7396.05	23501.2	11862.9	32071.6	19993	25488.7	18715.8	14757.2	18196.3	21246.6	12452.5	26144.8	28977.1	30946.3	32565.2	23685.1	31262.5	34939.4	24098.7	9698.24	31405.1	12799	33575	20827.2	3292.03	13421.5	11709.1	12679.3	15292.3	15103.9	18160.7
PWY-6338	964.071	2185.86	1357.12	385.917	11342.2	1389.31	1495.74	1061.42	3690.66	3302.13	2536.78	2314.7	4336.42	1266.96	1188.31	817.351	437.517	1924.48	794.038	379.846	444.829	4514.25	2063.81	591.797	1697.16	1762.98	1768.1	3945.95	599.351	3889.9	6659.67	4168.23	4278.78	2620.1	3394.5	1291.83	1912.42	1518.55	2735.45	1065.82	2677.41	5624.28	828.263	8615.29	4725.29	5636.58	9301.81	3652.95	12232.5
PWY-6339	2555.88	4721.85	2221.43	836.563	21286	3042.48	3204.32	1932	9316.6	5883.51	5051.04	4831.86	7023.21	2644.04	2872.65	2023.25	1002.06	4018.97	1780.79	997.712	792.393	7848.49	4337.72	1573.47	3679.72	3568.77	3902.11	5894.06	1083.95	7143.03	11462.4	9368.06	6420.08	4771.77	6012.31	2624.09	3665.14	2735.83	4442.48	2673.25	10253	9058.45	2664.25	9707.04	15939.9	18137.6	20113.5	6017.21	15904.6
PWY-6349	752.718	5340.62	23648.2	383.936	2236.46	104.313	7329.63	3481.09	35.4814	385.925	1884.49	1326.93	212.875	9294.67	3307.88	42.4102	149.297	265.717	273.538	106.001	323.401	348.497	9323.97	7151.23	6283.02	6645.24	6713.08	272.088	23.8946	414.869	219.246	251.2	665.265	180.164	355.576	3739.65	123.979	523.541	102.094	62.5565	0	188.349	295.032	0	3.3668	144.051	1.9414	13.6439	5.6897
PWY-6350	708.288	5316.26	23635.3	357.728	2221.16	94.9994	7191.87	3337.82	29.7105	376.139	1872.49	1312.33	194.289	9260.65	3190	39.8194	145.726	256.436	252.809	98.2448	318.433	327.837	9307.05	7120.46	6253.05	6624.33	6523.16	242.913	22.4258	405.522	237.223	249.091	645.641	174.498	339.358	3724.89	113.204	491.858	92.0286	58.0286	0	175.862	298.64	0	2.2851	132.034	1.9528	11.4671	4.8246
PWY-6353	45342.8	47715.4	31816.7	9043.17	43745	35754	39129.2	28024	34239.2	39528.6	35181.2	40910.1	23033.1	36392.9	21215.3	12050.3	12969.7	30272.5	13600.1	22449.9	13322.3	44193.7	38469.7	38252.7	31733	28881.5	29064.8	46351.3	36684.8	41167.3	50371.7	45996.4	45845.6	45616.1	54210.7	27591.5	33039	16381.9	42053.5	24625	44677.4	36600.1	7591.71	39719.9	23950.6	34188.6	35758.6	23584.9	37062.8
PWY-6383	17409.7	18727	4629.6	3962.8	9344.65	16958.1	16437.9	11996.3	9284.92	14012.8	2965.12	17218.8	9011.18	9345.71	8745	2985.5	4262.56	6471.67	3155.04	50151.4	2856.86	19925.2	10468.1	14134.4	10489.8	8737.28	12830.7	12079.1	13134.9	20674.7	16790.8	11876.4	16885.6	7265.57	28430.9	47962.1	15124.3	6943.84	24269.8	11455.3	17970.9	16895.4	2358.85	4114.44	8497.97	3943.73	10192.2	4591.29	8304.55
PWY-6385	47546.6	43597.3	23481.4	8915.67	45759.1	39412.3	35962.4	27426.2	37109.6	44701.3	50552.4	43425.2	23407.5	34628.1	20205	18530.2	19246.3	50163.6	14535.7	54092.1	55217.2	44118.1	31071.1	37423	32563.2	28999.3	29147	50063.6	55354.1	47615.9	49104.5	46355.4	48672.4	42547.3	51716.6	50756.5	42386.8	17164.6	46961.4	29330.8	48710.7	38706.3	8717.28	44915	31765.8	46959.6	49779.4	33891.1	44119.2
PWY-6386	47230.2	43902.5	23585.6	8982.38	45862.5	39641.5	36164.2	27563.1	37151.7	44526.9	51935.2	43781.4	23477.9	34695.8	20286.6	16972.6	19324.1	51441.9	14602.8	54275.8	54660.6	44214.3	31237.8	38050.2	32780.3	29197.2	29317.2	50780	55838.6	47880.7	49856.2	46450.7	48872.5	42864.6	51889	50877.6	42637.9	17390.7	47216	29488.5	49331.5	39009.6	8807.8	45803.7	31913.8	47293.3	50292.5	34058.1	44973
PWY-6387	48198.2	44456	23729.9	9078.03	46384.7	40081.6	36590.8	27851.9	37798.4	45410.7	51289.9	43977.5	23706.4	34909.9	20471.7	20816.2	19450.6	50784.1	14890.9	54502.8	55478.2	45651.6	31663.3	38333.4	33286.9	29500	29538.3	50880.1	55704.5	48003	50466.7	47358.4	49585.6	43026.9	52464	51008.1	42843	17579.9	47858.7	29629.3	49313.1	39199.3	8762.94	45516.6	31963	47270	50240.3	40026.9	44722.5
PWY-6396	8402.89	7650.26	2364.28	971.789	7485.09	7319.82	7596.92	4208.37	6635.83	7953.05	2138.3	10910.5	4658.16	4418.7	4555.76	1480.01	2929.89	4453.89	2170.46	1891.26	953.299	10782.6	5696.71	5731.69	5104.53	4739.65	6044.18	11398.5	11882.1	9938.47	7476.07	14705.5	8737.39	6215.6	5679.83	2494.4	7413.04	3499	8539.23	4219.12	10818.7	5293.22	1148.08	13431.2	3515.62	5481.6	9748.95	3612.92	8452.47
PWY-6397	4325.12	3746.19	1363.51	688.768	2127.75	2682.77	4194.03	2265.77	1659.03	3498.35	407.912	5479.23	3187.49	1453.36	1973.06	522.694	1033.43	1613.06	602.521	41772.8	577.47	5569.82	3173.66	2817.61	4153.45	2662.36	3527.99	3385.12	3797.92	13061.5	2921.85	2649.27	7471.9	1482.33	16778.8	38428.8	7172.45	784.708	10949.5	1361.22	9861.71	3773.19	364.219	554.696	3349.29	842.236	2627.94	315.537	2150.98
PWY-6404	356.9	9393.63	3038.58	1402.95	5500.06	5879.16	4530.8	5983.76	3918.41	5332.1	331.018	13322.4	8366.7	1135.72	973.759	1510.9	2289.87	1609.4	1473.01	56312.9	1924.52	5940.41	9095.94	1799.01	11297	3913.99	5501.54	4131.34	0	21114.1	4047.1	766.753	18058.8	2848.08	34187.1	54845.4	4863.92	1140.13	22186.1	1876.97	1699.3	10525.5	624.699	1803.99	9364.23	1930.26	8157.59	554.871	103.281
PWY-6467	26370.9	22390.8	21770.3	4234.05	34241.9	16165.3	20130.7	15071.8	21365.4	19385.6	16137.6	20412.1	12813	21075.8	11355.6	15149.3	10995	21777.4	9496.17	6462.13	42610.7	17047.3	20586.5	15136.4	21408.8	18500.4	16134	35841.9	36772.4	22170.6	19944.5	28692.3	26203.2	26932.3	24659.7	8427.92	14915.8	7743.29	19242.8	15649.6	23946.7	18605.5	5974.51	25226.7	21840.8	37507.8	37094.3	27675.3	24324.8
PWY-6470	7903.38	6719.09	1904.37	1142.69	3964.53	6648.42	3874.3	2345.6	5158.25	15091.5	1251.75	6326.07	2697.89	8335.63	1263.07	1270.09	2538.12	4727.7	1489.45	4493.97	1984.86	13838.2	2971.81	12570.4	2096.35	3851.7	3167.08	5865.52	5893.41	3759.59	8669.08	9751.25	8923.47	7871.44	5230.19	2514.19	12396	3983.43	9461.1	5087.83	9464.65	4025.61	202.936	2309.29	991.491	3425.27	4069.66	165.728	2202.05
PWY-6471	17462.5	27856.7	5003.42	4237.45	12284.8	17296.9	10801.6	11724.4	11054.6	24769.6	5263.26	11263.1	7452.65	14632.1	5095.71	2548.08	7451.46	9212.42	3534.98	8039.93	8644.26	22063.3	6465.76	19206.9	10922.2	11908.9	7771.61	10501.5	16180.8	7124.91	26077.2	21414	14569.6	13553.2	10804.4	6360.83	22573.8	6613.28	20461.8	16590.7	15805.9	13068.1	1356.7	4540.48	3970.94	7642.5	13812.5	10830.6	11106.1
PWY-6478	5200.16	15821.9	35279.5	1161.38	8310.57	2616.2	16266	8532.47	1705.26	5014.43	7061.12	8252.3	5515.92	18375.8	7546.9	751.895	3854.26	2568.1	1965.78	43397	1977.57	2672.75	21232.7	15289.4	16459.7	15608.5	13690.4	2410.67	508.783	5528.6	2934.18	2080.31	11861	2846.86	20153	44583.1	1940.03	1945.03	7364.2	1276.16	1032.31	5353.47	1015.28	1055.88	5222.33	3358.08	4231.14	1347.72	2249.06
PWY-6486	774.167	0	83.2439	52.4008	501.532	0	9.9906	0	5.9978	0.9999	0	0	317.957	30.3875	17.9377	225.663	116.651	433.274	0	0	0	468.133	0	0	0	1186.53	473.06	0	1.9962	0	0	211.28	0	170.943	2544.31	5.9942	3.9959	17.9011	11.9874	0	3.9991	37.9109	6.4927	6.9973	1.4999	110.267	0	13.4873	3.4994
PWY-6505	1545.96	799.27	660.645	327.507	2042.31	1149.37	1162.77	709.453	860.059	1837.17	363.392	1540.71	1801.19	1269.85	688.393	906.307	169.885	208.781	673.115	1373.41	104.987	1191.98	1719.93	975.477	737.707	1665.63	458.493	1995.39	37.8616	587.229	533.685	1285.81	892.495	721.1	8877.15	720.005	254.781	1193.33	1174.65	412.171	869.939	1593.39	211.315	976.031	671.452	1534.09	889.572	1569.61	3001.66
PWY-6507	12283.7	10512	2667.57	1757.07	12468.7	9764.51	5473.02	5208.86	8556.66	6381.52	5345.09	7018.83	6750.77	7642.15	6238.97	4779.97	4810.61	14298.2	2312.63	1827.34	1474.42	8136.74	4850.66	5899.54	8400.15	4895.96	6785.81	15676.8	10502.5	7777.03	14136.2	19217.3	8809.92	10233.5	7919.75	2157.08	4525.6	4653.02	7406.05	2232.29	13103.8	7335.69	743.071	24839.6	4666.26	5698.37	8568.5	15055.6	13939.2
PWY-6519	29411.1	28886.5	22774.5	6099.11	47839.2	24354.1	22874.2	13688.3	29712.1	25453.3	21569.3	27073.6	20153.9	22196.2	14478	23329.6	7948.41	40518.7	10444.2	7621.29	4810.49	26891.1	24102.3	18825.2	26146.8	25306.3	20109.2	35318.8	27277.9	34173	33337.3	38544.2	33739.4	37676.9	31250.3	13229.6	23064.9	11731.1	25620.4	15856.7	30772.1	26269.2	7592.44	39124.9	31443.5	50102.2	48022.5	28403.1	32178.4
PWY-6545	23372.6	24911.3	36882.8	3822.34	19525.4	16445.7	25239.7	19334.1	13878.5	23119.1	14213.4	23501.5	14112	21077.9	12292.9	5094.95	7196.76	13264.5	7506.83	59054.7	5407.54	25776	25260.1	23587.1	24263.9	18356.7	18769	21532.4	12840.2	34660.6	24608	22629.8	30386.3	13343.2	40100.6	57200.4	27836.9	6166.1	37628.7	9092.04	28427.1	17107	3162.75	7818.09	14312.8	11505.9	17138.2	33639.8	19395.6
PWY-6562	10255.1	8058.19	2469.1	1317.69	5484.53	6938.62	4387.57	1654.16	3567.84	4034.78	1693.83	4496.38	3641.27	3559.48	3263.09	1741	2360.18	8282.04	1815.97	566.806	857.513	6173.22	4294.91	3080.75	5282.3	4185.51	4575.1	7728.01	912.964	6052.77	5727.89	11965.5	6568.99	4849.7	6163.18	1784.52	9506.01	3013.31	6717.37	2092.88	2976.81	3849.41	1353.88	3150.93	1071.92	1598.8	2950.86	1178.25	3705.21
PWY-6565	0	0	0	0	0	0	0	129.302	0	0	5.9937	5.9975	0	0	0	0	0	0	35.7514	0	2.9973	0	0	0	0	0	0	0	0	0	0	0	0	0	0	0	0	0	0	0	0	0	0	0	0	0	0	0	0
PWY-6572	851.811	1760.18	89.9783	73.4806	1085.42	2612.39	125.506	730.865	1000.04	840.261	93.2023	1102.47	627.326	1210.6	362.57	565.961	294.237	8494.09	18.1643	5.0739	144.189	315.266	83.0939	439.755	902.702	171.122	787.988	1080.22	279.904	749.678	1242.97	1565.72	579.287	2704.59	395.083	103.779	298.121	459.02	1034.26	36.4256	2927.3	435.686	37.9344	687.419	451.434	112.224	552.938	5130.6	3.9813
PWY-6581	0	9.9346	1.9957	17.1196	145.02	316.236	27.785	59.0991	104.924	0	61.0321	0.9992	0	20.7302	0	19.3912	0	92.8198	55.0359	0	2.8846	1.9932	22.6421	3.8815	0	11.7388	87.0264	0	83.2768	0	0	80	0	0	1.9987	22.964	62.0292	23.4903	0	31.0691	96.1962	142.533	13.3636	1.9991	66.7617	196.28	183.363	7.8783	131.577
PWY-6588	9835.15	4413.41	1293.01	1911.11	4241.67	5772.09	2801.61	2288.49	9242.21	15609.3	744.232	5343.07	4327.79	8806.01	2184.04	1412.27	2191.96	42867.5	4280.89	8370.37	1593.67	8876.67	4034.73	2630.07	7265.65	2827.13	2553.37	5515	5284.65	5541.31	5785.98	3970.65	8687.5	8781.53	8158.08	5910.23	7684.19	2658.54	7086.97	5782.33	5623.77	5095.76	429.761	3397.33	4667.32	1954.78	3958.76	3772.01	4713.26
PWY-6590	7221.56	7995.87	2513.93	1667.62	8009.03	8891.93	3472.26	5115.01	6394.23	7669.11	7163.47	6139.06	3860.02	11595.4	3532.24	1310.37	2224.14	16109.1	1492.98	2934.19	7012.03	7331.91	11120.3	14058.4	6997.54	2996.36	3720.38	5274.21	2028.01	7858.66	16998.6	8820.18	7748.82	10256.8	2917.45	2538.43	7999.23	2568.51	7599.72	6738.8	13074	2918.23	2476.99	2615.65	1961.15	5043.93	5398.6	7215.07	7123.33
PWY-6608	47136.7	48276.4	32106.1	8946.93	44765.8	35679.1	40158.4	30090.1	34866.2	44281.5	48821.6	43611.3	21859.8	41090.8	21931.6	11387.3	13473.1	33854.3	14158.2	18075.1	9776.64	43470.3	40679.1	40150.4	32832.1	29549.2	30442.7	45040.2	41911.7	39202.8	53725.3	49090.6	46545.8	44029.7	52529.2	22024.2	33298.7	15836.6	39688.5	24302.9	42920.2	34246	6967.37	48297.7	30403.9	52615.2	44913.5	27079.6	34718
PWY-6609	41905	41088.1	25581.6	8015.62	27432.8	34246.8	31766.6	25284.1	27009.5	39525.7	73094.1	38433.4	16849.4	33016.3	18256.8	8315.78	17819.3	41923.4	10012.2	50794.6	58551.2	35147.4	31932.5	40584.8	27167	24777	25368.1	34486.5	40335.2	31001.9	48047.3	38512.7	36514	33313.4	46162	49146.8	44041.8	13074.6	34448.5	26628.6	33799.2	27549.2	4969.78	30326	13405.4	17521.7	21746.5	19568	25128.7
PWY-6612	41981.4	42927.3	28345.5	8775.93	46718.5	38833.9	36633.3	25515.8	35795.5	42855.2	49341.7	43010.7	23267.5	36387.2	19927.1	17037	15461.6	49688.2	12964.5	59368.8	34883.6	44078.2	32504.5	36761.2	32766.2	31083.3	30398	48272	40868.6	48774.8	46395.5	43229.3	46834.7	41547	52642.8	58504.5	39267.1	17037.5	47548.7	25708.1	47657.6	38508.7	8933.19	43862.5	32341.5	46696.6	50478.4	29924.4	42245.3
PWY-6628	40894.1	41855.6	40798.2	7387.32	52007	31966.1	36322.6	24645.7	37072.3	38716.6	38537.3	39871.5	23353	33125.5	20632.2	20411.3	14535.1	35771.5	13763.1	19277.4	10829.2	40169.8	37655.1	31089.6	34558.7	33979.8	29996.1	42578.9	41164.2	46391.1	46490.2	45186.7	44058.6	39787.5	43531.2	31184.3	34290.4	15047.4	40159.3	24161.7	41608.9	35313	8697.63	39111.5	33421.5	50992	51399	32983.7	41887.8
PWY-6629	2011.15	691.168	519.18	735.132	2371.59	1271.3	504.765	382.632	960.001	1497.16	338.036	1521.36	823.877	948.476	372.731	529.895	881.375	329.625	662.623	469.321	1014.87	2920.29	898.54	777.875	285.276	2485.14	518.185	2022.39	726.192	683.67	1329.96	3662.96	1212.01	3117.95	1190.72	348.582	1487.19	941.147	1240.19	1595.92	3904.36	502.864	225.752	1471.04	660.987	15.9555	369.666	356.222	388.113
PWY-6630	40029.6	40793.4	40153.9	7294.29	49664.4	31321.3	36258.8	24812.8	35560.2	37897.6	38186.2	38763.8	22620	32743.8	20601.7	20243.7	14342.5	34797.3	13503.4	19244.4	9471.58	39264.4	36819.7	30851.8	33865.4	33179.8	29953.7	41882.9	41047.2	45070.6	45209.3	43492.1	43171.2	39059.8	42867.3	31054	33206.8	14830.9	39523.7	23982.1	40457.8	35053.4	8365	38526.6	32519.5	48862.4	49234.8	32761	41006.3
PWY-6641	64.6154	338.605	591.651	88.0382	392.225	108.37	632.57	547.76	278.026	101.742	109.642	965.688	277.866	446.031	189.764	680.077	259.242	811.448	191.453	180.313	23.2362	164.122	846.343	30.2442	237.548	373.658	626.998	1673.54	69.9009	1070.6	406.037	1298.17	301.58	653.096	1290.02	138.977	376.342	189.519	479.643	209.822	700.808	668.539	229.101	627.327	646.46	614.41	1122.34	537.557	1685.94
PWY-6654	1.9999	39.9763	0	1.9997	704.436	37.9763	61.9341	11.9964	9.9984	1	0	41.9781	0	2473.32	0	0	131.107	0	0	0	1.9999	480.8	0	5.9994	103.823	27.9841	15.9946	13.9969	0	115.846	631.284	211.455	36.9841	17.995	0	3.9999	0	0	0	41.9561	0	59.9411	218.709	0	1.9999	2	2	0	0
PWY-6660	0	0	0	0	0	0	0	0	0	0	0	0	0	0	0	0	0	0	0	0	0	0	0	0	0	0	0	0	0	0	0	0	0	0	0	0	0	0	0	0	0	0	0	0	0	0	0	0	0
PWY-6662	0	0	0	0	0	0	0	0	0	0	0	0	0	0	0	0	0	0	0	0	0	0	0	0	0	0	0	0	0	0	0	0	0	0	0	0	0	0	0	0	0	0	0	0	0	0	0	0	0
PWY-6690	535.835	1399.23	392.12	1274.52	973.623	917.434	540.7	1067.38	767.596	593.853	203.979	3207.16	2983.71	285.92	336.981	290.043	429.454	570.218	293.215	40728.8	497.523	1187.37	2434.47	319.896	2843.54	1725.01	664.518	1538.29	99.1469	2932.39	881.948	1803	4401.81	1011.62	18293	37326.4	486.734	327.578	5414.98	407.109	829.672	3635.61	155.341	620.515	4088.85	402.816	2751.23	129.414	630.463
PWY-6700	25484.2	26046.3	19626.9	5420.97	37586.4	23350.4	21911.4	15767.3	25729.2	26731.9	45027.5	28794.8	15672.9	24724.9	12724.3	16759.4	8624.19	47299.5	10976.3	9502.23	52822.9	25494.8	20651.3	25351.9	22608.3	21847.8	18795.4	39600.4	28025.7	29806.8	32031.3	33842.3	31791.8	34404.3	30036.5	10200.9	25972.7	10976.5	23785.5	16083.3	33625.6	24223.7	7339.86	39957.2	24906.5	42957.2	41176.3	32678.5	34676.9
PWY-6703	23236.7	30479.7	41882.5	5517.85	39784.9	21969.6	27557.4	17485.2	26137.4	25380.1	47691.8	28409.6	15635.2	29430.3	14655.5	16622	7239.73	42301	10712.2	9859.99	47346.8	24254.7	29111.1	30134.4	27086.3	28555.6	22594.2	34421.8	16809	29421.1	31870.2	30372.4	31203.9	33367.6	27498	14974.2	23743.7	10256.1	22000.4	13247.4	32312.4	23369.8	6537.87	29967.2	22300.8	39859.3	39409.7	22708.2	28633.1
PWY-6708	23028.5	26333.3	30819.4	5196.67	35164.5	16892.5	25947.8	14974.5	21937.3	19296.9	18036	20876.1	14939.7	21729.2	13608.5	18728.6	6220.17	15584.5	11289.2	9699.16	2744.47	24902.6	26110.4	18857.9	24520.6	25528.1	21490.3	35126.4	22403.7	29641.1	23575.1	31707.5	29202.7	31139.6	28045.3	13139.3	17321.2	10327.5	21916.6	10684.6	25128.8	22336.5	6298.08	29248.6	24033.5	39252.4	39158.1	31206.3	32197.7
PWY-6713	256.913	131.036	95.3427	84.5457	80.6005	118.023	103.253	115.96	155.605	70.1276	63.7179	276.344	136.661	190.701	55.256	108.734	139.882	64.9004	125.143	84.0492	44.4789	318.248	173.635	131.662	59.5886	199.98	101.547	360.917	150.845	139.833	233.652	434.205	183.365	322.69	212.965	63.3319	194.976	188.27	224.844	229.878	667.906	103.139	40.4477	286.669	155.919	3.3183	76.3854	69.4592	78.3049
PWY-6728	1717.84	4050.7	847.84	713.609	1887.51	3626.2	2403.21	2445.12	3661.11	2737.41	1032.86	1332.62	424.986	4587.8	571.079	563.016	1581.67	2061.21	826.266	1030.75	1587.22	4413.7	1380.57	2052.73	938.86	1302.42	1702.76	3121.1	915.402	1119.73	1663.52	2695.74	4061.36	3607.52	1039.21	954.037	2447.93	1663.61	3474.51	2984.88	2852.22	1904.7	48.0858	2971.64	969.726	2070.84	222.322	274.774	303.318
PWY-6731	208.82	341.539	242.189	214.549	759.395	406.909	258.806	159.865	1136.85	853.336	219.942	473.43	361.893	327.099	231.509	264.976	145.503	92.1787	307.991	81.4584	123.622	1468.54	439.198	432.213	180.788	313.947	212.377	536.598	14.9928	130.721	4291.76	896.695	623.565	485.781	525.282	390.77	22.4771	632.256	374.601	29.9655	12.4966	116.496	27.4037	539.638	216.062	322.369	72.3698	3386.28	223.263
PWY-6737	40054.7	32436.9	13486.7	6277.99	31730.4	28057.3	26371.4	19691	28155.1	31103.7	17087.5	30855.7	17022.7	30407.2	17892.4	19714.3	16255.1	26224.3	11960	19032	54329.2	30214.5	20695.6	24176.3	24913.5	18820.7	22788.3	29799	35553.8	34989.2	30389.6	37741.1	33533.6	26179.1	34851.7	30760.3	23625.8	12683.4	33386.1	23671.3	31864.4	24405.6	5353.86	30891	15572.7	17484.3	26530.4	27945.9	23038
PWY-6749	645.913	819.389	278.477	202.696	989.887	1366.8	170.618	669.538	695.742	758.4	116.524	766.646	703.752	848.865	492.216	519.561	223.282	278.085	469.148	561.582	186.093	641.681	286.433	650.312	703.024	1345.64	316.139	839.03	203.452	945.385	512.437	1836.94	2528.26	1040.75	600.17	61.2852	433.789	250.286	974.56	378.486	2093.01	86.8805	41.8728	324.346	194.74	494.17	130.327	4047.66	973.089
PWY-6760	67.2645	0	0	0	0	0	0	0	0	0	0	0	0	0	0	0	0	0	0	0	0	0	0	0	0	0	0	0	0	0	0	0	0	0	0	0	0	0	0	0	0	0	0	0	0	0	0	0	0
PWY-6876	1672.39	3324.06	1293.01	635.055	2399.96	1444.28	2801.61	1920.23	1957.85	1252.21	495.767	4961.29	4327.79	1873.18	674.402	932.838	590.927	895.779	4280.89	8370.37	650.88	2041.6	4034.73	1383	4461.86	1061.89	2124.9	1029.76	189.218	5541.31	1967.08	1929.36	8687.5	1170.81	8158.08	5910.23	1135.35	675.226	7086.97	975.105	591.032	5095.76	429.761	3397.33	4667.32	1135.19	3958.76	3772.01	4713.26
PWY-6891	3208.39	2834.67	1416.16	1518.71	3848.25	3871.98	2344.17	2741.51	2938.68	3318.19	40258.3	1402.49	1490.06	2380.03	1193.54	421.927	1335.63	3504.77	491.558	1819.72	3362.38	2798.22	5641.53	9060.81	1628.03	2004.14	1918.22	1917.34	1974.44	3686.72	12255.8	4030.38	3715.86	3407.37	1733.91	830.105	6113.75	1302.81	4872.63	2888.09	5060.8	1460.32	353.351	2046.91	1240.78	4496.84	1404.74	5006.42	4815.5
PWY-6892	12348.9	13347.2	3531.72	1859.29	11086.8	15278.7	6068.18	10683.9	12748.3	10844.9	5380.54	5652.94	6135.4	9662.96	4558.1	5882.52	3862.28	39699.9	3947.67	1094.77	6448.74	6771.41	13322	9822.61	12149.1	5142.44	4981.87	11871.1	4393.69	10209.2	16336.2	11332.4	11995.8	15334	5951.23	3304.88	12783.5	4229.43	8636.46	6611.6	19873.5	4948.91	723.622	24453.2	4670.52	6451.57	6486.66	15250.3	12698.4
PWY-6895	11699.3	11214.2	6227.95	4421.9	14565.1	13457.5	9459.35	9543.92	10691.2	12067.2	29521.8	6113.06	5919.44	9551.17	4901.88	1940.71	4376.94	13582.9	2146.07	7997.85	11922.5	10913.1	17278.9	21847.6	6880.24	8025.95	7748.28	8272.7	7773.22	13986.5	27893	14420.5	14033.6	12549.3	7629.3	3906.1	17567.4	4945.25	16686.8	9572.6	17374.6	6300.72	1534.76	8767.47	5391.12	16251.9	6329.06	16427.9	16647.9
PWY-6897	35622.1	44799.6	46499	8841.19	50568	36423.2	41497.5	26397.5	32135.6	37649.5	42855.7	40127.2	23928.1	41610.6	23191.6	19447.5	10576.7	44409.2	13938	53258.4	48048.3	41697.5	37660.8	36162.4	36651.6	33829.2	34074.1	48225.4	29932.1	47731.7	41338.9	42035.3	47300.8	39869.3	51903.2	53858.4	34045	17004.5	43049.7	24020.1	46616	38271.7	9918.8	48148.4	34654.2	49589.7	52883	40050.3	43752.3
PWY-6901	33270.6	37297	15188.3	6878.42	30638.6	29251.4	26586.2	19757	27223.7	29037.6	20614.7	29926.5	19663.6	23244.2	17868.3	17009.2	10086.7	26225	9352.1	14642	8912.52	33805.5	24175.6	33178.5	26664.4	18995.2	22619.4	29445.3	30046.8	28432.9	38633.2	42510	33200.4	30046.2	32517	15692.9	24484.3	13557.5	32441.5	14174.9	30066.4	26735.3	4142.16	27452.9	13884.8	18610.8	24083	23755.5	27557.5
PWY-6906	1287.66	620.843	219.073	27.3062	323.127	247.326	450.116	1280.24	77.591	186.597	261.37	12.4899	133.393	397.871	49.8725	62.223	66.5253	439.203	29.771	2.4965	12.4686	1427.72	44.9267	861.111	352.873	308.202	29.9661	526.808	77.8647	67.1227	5166.48	407.197	165.502	124.491	237.731	219.406	523.072	376.726	808.625	270.858	71.9679	677.466	24.6363	81.7686	458.672	610.372	1878.27	7.4866	812.23
PWY-6919	0	0	0	0	0	0	1.3333	0	0	0	0	0	0	0	0	0	0	0	0	0	0	0	0	0	0	0	0	0	0	0	0	0	0	0	0	0	0	0	0	0	0	6	0	0	1.2054	0	0	0	0
PWY-6942	2.9467	3.7499	0	3.9671	0	0	0	0	0	0	0	0	0	5.723	0	0	0	0	0	0	0	3.9899	0	0	0	0	0	0	3.5999	0	3.9897	11.0723	1.978	3.9907	0	1.987	0	0	8.7691	15.5479	0	0	0	0	0	0	0	0	0
PWY-6944	572.341	1791.32	572.067	420.678	1586.48	1562.08	1020.16	969.36	920.094	781.507	313.108	2953.8	2428.65	618.36	335.969	426.448	268.454	495.63	652.117	8676.45	357.753	1104.42	2367.62	1425.34	840.364	978.434	1007.7	1583.67	72.2212	2199.69	731.884	387.466	4465.58	905.021	2553.4	5911.99	737.744	882.429	5200.01	274.986	403.62	3276.04	237.981	656.036	3924.92	576.146	2761.13	262.453	637.425
PWY-6948	13.764	1381.83	268.936	135.03	721.344	616.48	250.292	1095.88	410.442	352.25	15.4929	3026.25	3663.64	53.5	42.9398	231.522	221.87	82.19	165.791	53736	487.848	344.772	2569.78	84.0182	3552.91	252.574	395.745	244.376	0	3209.23	251.414	31.1421	5265.87	224.289	23879	49565.5	244.5	72.3085	6288.94	108.896	67.88	4041.03	45.4057	385.769	4591.47	184.215	2885.4	36.9249	3.9974
PWY-6957	12.6664	674.105	475.78	498.803	965.967	503.457	430.203	193.454	882.888	15.7273	451.971	1724.58	40.921	350.476	0	109.317	0	32.2379	105.206	107.905	15.0813	477.965	265.464	161.245	160.577	683.994	431.9	608.022	62.7348	518.119	54.876	84.0466	1346.96	120.931	812.859	287.961	212.224	0	322.005	0	0	435.396	0	373.26	103.279	0	513.673	0	0
PWY-6969	46942.8	57426	62388.7	11336.1	63866.6	46514.9	52291.1	35620.2	39860.9	44805.8	66601.6	50994.6	30483.7	50088.9	27917.2	24741.7	14427.9	46086.7	17703.4	87318.8	14918.4	50674.5	49704.9	53856	46550.9	45057.9	42846.2	59318.6	37196.7	56194.8	57662.8	48451.2	62064	51384.8	75454.6	84583.5	40226.1	20604.2	58320.9	28428.9	54658.1	49500.2	11829.8	53966.7	45752.6	66130.3	66562.5	49175	51868.1
PWY-6992	143.915	269.668	341.027	53.9903	0	0	349.733	125.565	109.737	1.2497	229.265	2.4996	12.4762	36.2214	19.981	749.37	28.2104	32.2169	7.4949	0	2.498	49.6656	227.692	110.973	97.7462	212.576	114.645	1082.2	27.8909	1072.84	1408.81	49.6563	432.39	566.755	221.484	201.155	176.88	28.6335	555.963	99.1239	170.977	756.654	23.5076	819.968	297.382	153.676	1116.95	135.936	231.36
PWY-6993	0	0	0	0.3809	0	0	0	0.9917	0	0.3981	0	0	0	0	0	0	0	0	0	0	0.3259	5.7007	0	15.5612	0	0	0	0	0	0	0	0	0	0	0	0	0	0	0	0	0	0	0	0	0	0	0.7636	0	0
PWY-7002	0	0	0	0	0	0	0	0	0	0	0	0	0	0	0	0	0	0	0	0	0	0	0	0	0	0	0	0	0	0	0	0	0	0	0	0	0	0	0	0	0	0	0	0	0	0	0	219.004	0
PWY-7003	15306.1	9456.18	2156.43	3083.77	9427.07	10856.3	4671.32	4497.11	12921.1	12435.6	1792.73	10069.3	6900.97	10136.7	5120.84	2869.09	4345.68	14644.4	3747.4	1729.84	3324.83	12143.7	5189.47	5951.79	11457.3	5953.27	6101.79	8967.61	6532.01	8242.41	11420.3	9907.27	11145.9	11565.7	7443.92	2594.25	12948.2	4884.64	7530.3	9417.19	10117.4	4154.32	579.456	4512.94	2599.12	2900.45	4382.49	905.677	2699.94
PWY-7007	9458.25	17669.5	3174.49	1979.85	9115.42	14631	10353.8	6494.97	7066.43	9107.5	2539.52	14156.9	7783.95	5340.3	4210.94	2075.35	1808.45	5573.43	2550.74	57905.6	1335.38	16634	10295.5	13314.1	8510.24	7394.47	7890.25	9128.11	425.099	10049.3	15574.2	5683.94	15849.1	5369.87	39139.2	54528.2	5651.72	6394.22	25362.4	3617.45	5532.31	13202.9	2530.54	3960.32	7570.31	3738	11014.4	4956.92	7217.36
PWY-7013	151.495	376.422	366.238	257.477	1046.65	180.663	381.273	268.511	308.429	673.834	481.148	2554.49	600.223	872.526	257.394	201.558	67.97	159.356	316.895	226.966	66.3109	7608.89	171.695	440.139	1579.02	554.367	485.045	700.576	122.914	223.774	494.972	1140.76	1873.9	1941.3	832.254	408.952	817.712	211.255	2803.75	457.125	626.667	536.419	41.9278	343.41	289.243	476.001	98.9595	263.663	237.688
PWY-7014	0	0	0	0	0	0	0	0	0	0	0	0	0	0	0	0	0	0	0	0	0	0	0	0	0	0	0	0	0	0	0	0	0	0	0	3.5	0	0	0	0	0	0	0	0	5	0	0	0	0
PWY-7024	5.2265	536.672	543.165	5.2743	841.965	15.5496	1611.78	67.3585	122.773	10.585	245.177	849.411	321.149	454.274	187.93	10.2224	0	0	373.434	5.2884	0	700.707	524.054	110.811	429.293	403.11	1764.25	21.1568	5.1302	969.548	0	20.8604	62.365	0	808.774	370.569	71.229	0	175.914	0	982.111	403.192	0	1506.41	387.088	288.743	323.237	73.234	2367.68
PWY-7031	52.7723	0	0	0	2.1113	121.53	46.0566	10.1888	173.237	2.5623	0	6.7347	1.4949	111.502	3.263	0	138.277	304.926	0	0	0	44.6521	0	26.807	0	0	0	0	25.2635	2.4421	0	0	115.099	0	0	29.2647	0	0	1.7127	201.29	0	0	0	0	0	0	0	0	0
PWY-7046	5.9707	34.6637	34.4571	0	37.1998	277.025	96.8726	104.127	47.8881	1.9649	120.02	35.1115	0	114.024	121.311	3	1.8	1.7143	1.9995	0	0	286.914	113.113	39.5906	14.6081	45.8457	35.8531	1.7778	1.3333	29.5597	1.9947	1.6	0	1.3333	6.9389	16.9936	17.4325	35.646	1.8823	0	0	30.5545	0	31.8592	7.3683	3.7419	69.4894	0	0
PWY-7084	0	6.7967	0	0	0	0	0	0	0	0	0	0	121.345	40.94	0	0	0	0	0	0	0	0	0	12.6753	0	41.8405	0	0	0	0	2.9938	0	0	0	0	0	0	1.9984	164.309	0	0	0	0	0	5.5336	0	0	0	0
PWY-7090	584.819	1086.07	626.103	222.255	638.79	1092.07	1007.95	539.753	933.103	970.12	377.915	932.427	323.726	1939.89	277.747	658.345	192.083	916.244	938.12	626.144	102.376	1466.36	1342.49	689.167	624.209	512.699	591.864	1939.18	71.8645	583.826	1022.69	1330.67	2129.49	4272.59	1006.17	132.845	445.071	147.748	901.9	95.3508	3664.66	1384.78	333.303	116.505	274.729	726.221	1744.22	392.605	486.253
PWY-7094	39712.4	52314.6	62793.2	10056.8	87884.7	38601.1	49827.6	29320.9	46610	49128.7	54706.8	52484.1	35553.9	43399.4	24586.6	23682.7	10635.6	28316	20015.5	86419.9	6108.49	53172.9	54001.7	46795.3	43085.9	47286.4	36855.7	59164.5	20431.9	57163.3	58128.6	51212.7	69886.9	60676.7	93799.8	85042.4	33348.4	18883	59681.2	18263.6	51635.2	52696.2	13506.7	56728.3	64433.8	99934.2	88629.2	32151.2	61798.4
PWY-7097	964.071	2185.86	1357.12	385.917	11342.2	1389.31	1495.74	1061.42	3690.66	3302.13	2536.78	2314.7	4336.42	1266.96	1188.31	817.351	437.517	1924.48	794.038	379.846	444.829	4514.25	2063.81	591.797	1697.16	1762.98	1768.1	3945.95	599.351	3889.9	6659.67	4168.23	4278.78	2620.1	3394.5	1291.83	1912.42	1518.55	2735.45	1065.82	2677.41	5624.28	828.263	8615.29	4725.29	5636.58	9301.81	3652.95	12232.5
PWY-7098	1071.5	2408.72	1507.44	429.609	12452.5	1538.39	1654.17	1168.21	4074.03	3635.01	2794.96	2562.44	4693.05	1399.16	1304.18	903.149	484.025	2109.16	886.122	419.955	484.556	4959.63	2280.34	657.645	1872.13	1952.06	1941.42	4348.75	644.91	4297.64	7279.69	4557.43	4721.59	2888.65	3745.47	1426.19	2097.89	1650.53	3019.24	1181.2	2979.6	6162	919.182	9219.66	5246.9	6285.68	10264.5	3952.92	13158.2
PWY-7111	74574.9	83775.4	79060.4	15111.1	92954.4	59172.2	70065.3	46633.2	68654.4	67968.7	88435.4	78822.3	43775.2	63730	37621.3	34723.5	27540.1	47349.8	38148.4	101878	11857.9	82387.5	73357.9	73821.7	70757.9	63622.1	56533.7	86835.2	75440.8	88573.1	89156.9	74926.5	97756.3	76187.6	93553.6	100476	56710.7	28772	87496.3	38375.6	73974.2	69189.7	14807.5	90476.5	65248.2	96582.6	102894	109880	93381.3
PWY-7159	1223.09	2250.86	1354.18	509.236	915.35	2150.43	5425.95	893.751	1832.73	1498.74	716.075	1713.35	755.223	2405.24	581.084	910.756	96.5506	336.317	1394.54	56.7381	124.315	1182.23	1251.79	220.401	2214.24	884.538	3612.33	4440.58	325.048	3759.12	1376.39	2870.07	2039.41	1737.78	2613.22	789.195	1674.96	1508.49	3005.37	1555.33	2220.88	2097.43	983.556	5147.07	1698.24	2878.96	3903.24	752.747	6099.3
PWY-7184	40696.6	46479.6	36882.8	8999.33	51016.4	38060.2	40260.6	27676	34883.7	42625.5	36507.8	43409.6	24670.4	36911.3	22158.8	21316	12809.8	34485	14644.7	61406.4	11411.8	45732.6	34883.5	38742.7	36186	34355.6	33565.4	50328.4	31935	49926.1	47837.9	44722.6	49625	43003.6	55684.7	60458.9	40731.5	17542.9	48848.5	24491.6	49812.7	40860.3	8982.14	42081.8	35137.2	51083.4	53461.7	32333.4	44327
PWY-7185	127.022	222.707	203.124	176.364	83.3647	0	642.33	200.714	328.429	82.091	7.4942	91.7382	7.4597	174.366	8.9928	18.5349	5.9396	173.8	596.605	0	35.2844	109.125	378.878	53.8836	295.996	59.8398	132.644	0	50.0722	411.227	179.183	229.98	60.4761	5.9643	5.9787	25.4595	228.526	5.9844	201.122	0	0	503.216	33.4729	0	29.6932	246.511	150.484	2.9932	86.5199
PWY-7187	34320.5	36308.7	20312	6805.12	34768.7	29634.6	28534.2	21818.8	27566.7	33516.3	18624.8	33995.5	18417.3	29743	17404.6	13527.2	12718.5	34093	11094.3	17482.3	16987.7	34092.7	24874	28021.2	26871.1	24229.8	25026.8	32575.2	35046.4	35598.2	35993.1	35970.1	35429.3	34664.3	27728.2	26794.6	31689.2	13287	32013.3	21555.3	37843	27836.9	5839.44	21637.7	20057.8	22325.8	31542.3	25187.5	28855
PWY-7196	37187.6	39068.1	17148	7226.26	31353	35026.8	30284.7	25145.7	29248.7	35481.7	48399.3	36129.2	17723	36448	18795.1	12671.1	14042.1	39631.3	11108	20917.2	16327.3	33573.7	28328.5	38648.2	27164.2	23721.9	25959.9	43476.3	33639.2	32461.1	40683.8	39430.1	35548	39462	36315	19005.1	32169.4	13835.8	32409.2	22443.5	39862.7	30920.1	6395	34518.1	15369.8	21341.5	30738.2	30748.6	27031
PWY-7197	36979	43497.2	45571.2	8142.72	44281.8	33701.2	39418.3	26522.2	30580.5	37881.7	48564.1	38118.2	20914.4	35819.2	20402.8	18348.1	12068.2	29127	13270	52900	9438.43	40411.8	36343.3	40195.1	34571.2	33211.7	31894.5	45233.7	30183	43110.7	43164.4	39046.7	43816.4	37495	48252.4	52651.6	36082.5	15186.8	42592.3	21615.2	42378.6	35204.2	7604.83	40068.6	30054.1	44571	45638.5	34566.9	38634.3
PWY-7198	2001.08	14317.1	29312.5	936.035	6776.33	195.276	16429.5	8037.48	440.502	1220.58	5959.35	4115.44	823.201	18072.7	7447.1	219.444	345.295	787.479	712.634	268.647	992.415	1171.06	19784.6	17203.5	15037.5	15590.8	14438.9	589.996	65.8529	1652.51	193.105	1140.61	2163.33	588.613	991.702	11150.6	331.151	1392.68	282.307	129.03	125.773	465.708	671.852	75.1572	98.9869	759.457	89.7355	777.885	601.296
PWY-7199	32282.6	31845.1	12007.3	5500.98	20583	27647.7	25059.9	20524.5	22545	28128.2	39292.5	27805.9	13302.6	27572.6	14382.3	8538.68	13260.2	38556.7	9501.37	16272.4	52072.3	27146.3	21133.3	28639.1	19637.8	16157.4	19955.5	31623.4	35773.7	20415	33249.2	32804.6	27944.8	32515.8	31315.6	21302.8	25782.6	11717.8	28602.5	19023.7	27981.9	24027.8	4702.57	34973.5	11703.5	13922.1	19549.7	17998.8	26952.3
PWY-7200	34878.7	37388.8	23978.4	6714.9	28149.8	30563.8	31980.7	23559.9	26385.1	32747.1	44120.5	32388.6	16019	32151.2	17435.5	13438.2	12327.3	31989.3	10943.3	21753.6	14528.9	33005.1	28574.8	34620.1	26197.4	23717.6	25850.3	37448	31983.4	28221.6	38242	36121.3	34197.4	35013.2	37118.5	27586.2	30295.1	13410.9	33993.5	20232.9	34565.4	28583.3	5782.23	36238.1	15806	20178.4	27009.4	24680.2	31481.2
PWY-7208	52302	55937.3	51747	10490.6	56466.8	44941.2	48678.8	34853.6	42302.6	49569.3	64828.9	51183.4	27412.6	47426.4	26117.2	22684.8	21918.6	56875.1	17146.6	70236	63193.5	51846.6	44420.9	51301.7	43740.6	40995.8	38892.3	55619.6	58763.4	56131.9	55462	52926.3	56802.7	50172.9	61938.3	68987.1	45311.3	19781.9	55290.8	31099.8	57759.8	46165	10817	50539.9	37935.7	55506.8	58122.9	45538.9	49372
PWY-7209	7.4979	27.4735	0	37.1798	12.4943	47.3625	0	163.618	9.9961	129.376	0	2.4998	104.152	12.4951	54.792	0	17.4635	9.9952	2.4993	0	14.9758	69.802	0	77.3137	111.926	0	29.9513	9.9968	95.7233	4.999	7.4981	19.9841	74.8003	206.172	0	0	116.747	32.3707	82.1717	0	0	0	0	0	0	0	0	0	0
PWY-7210	2802.29	18480.1	41782.5	1287.1	9208.37	278.384	20904.3	10494.1	626.012	1725.11	8192.26	5663.49	1160.37	22123.7	9475.83	312.217	487.397	1111.64	1000.14	383.168	1342.86	1657.23	24773.3	21828	18903.3	19472.8	18064.5	838.986	93.9847	2330.63	324.59	1612.09	3041.19	836.244	1407.2	14942.9	471.597	1927.91	402.428	183.915	179.494	1120.42	931.752	107.289	141.255	1078.87	5469.98	1105.13	854.518
PWY-7211	42532.9	47641.6	40805	9028.93	51087	37477.9	41684.8	27579.2	35802.7	41100.6	39396.5	42724.7	24404.4	37652.4	21933.7	21353.4	13797.6	36154.7	15003.6	60529.3	12651.3	44825.7	37889.4	39298.3	37553.2	35614.9	33456.9	52404.3	38093.6	49313.8	47251.4	45454.6	50116.2	42828.2	55484.4	60171.5	38998.3	17554.4	48602.2	25180.1	48761.1	39954.9	9250.03	45664.5	34747.6	51436.1	54138.1	37216.2	45428.3
PWY-7219	55633.5	56649.6	57706.9	10449.1	56271.8	44570.4	50281.3	34329.9	42065.3	50350.7	60362.5	50997.3	26979	51787.4	26889.9	23945.5	22437	54809.2	17449.5	62330.4	63340	51328.6	48237.9	52088.2	46402.1	43186.1	41150.9	59315.6	63802.6	54266.1	55873.3	53615.6	56778.8	50092.7	61247.3	62865.1	44332.8	20121.1	54124.8	32991.3	55622.8	44314.3	10567.7	54679.1	37142.6	55241.6	57841.8	46758.2	51465.6
PWY-722	1726.87	1739.62	1489.17	326.822	19278.5	814.103	1384.04	874.875	2325.7	4054.42	3552.08	2454.65	3489.91	1153.29	906.838	939.479	389.564	1763.36	653.228	418.679	326.786	4020.66	1945.1	508.979	1460.17	2480.68	1606.99	3045.62	201.066	3779.72	3903.58	2254.88	4536.45	2289.65	4833.82	1851.16	1482.9	657.153	2929.65	1579.88	6719.6	4467.49	2196.15	5140.67	14802.7	26750.2	17723.5	2938.8	8063.13
PWY-7220	41931.1	51641	53868.8	10165.6	55986.6	40490.6	48418.8	31860.9	36482.8	46609.2	62758.5	46329.2	26680.4	42177.9	24718.8	23408.3	17291.1	55206.4	15978.2	68884.6	73300	49641.9	44030.6	48447.2	41496.6	40682.6	39145	56585.7	47913.8	54231.6	52694.2	47049.3	55015.8	46548.6	61155.4	68905.5	43270.1	18657.4	53437.6	25141.8	56016.6	44567.9	9698.75	50821.9	38626.7	57159.9	58655.4	40574.1	47797.7
PWY-7221	54559.6	52817.7	56952.9	10604.3	52351.4	46191.7	48820.9	33178.3	41185.9	49150.4	52484.6	50279.6	26940.9	43802.8	25276.6	23316.1	20684.9	52905.7	16311.7	65191.6	56019.7	52217.8	44121.7	48216.8	41594.9	40238.1	39591.5	55123.7	60909.9	56581.3	56250.7	52515.8	55400.8	45645.5	61489.1	65139.1	47718.4	19782.9	54712.8	33518.2	55828.8	43339	9868.89	45745.3	34450.8	48357.5	53074.4	44635.9	46949.8
PWY-7222	41931.1	51641	53868.8	10165.6	55986.6	40490.6	48418.8	31860.9	36482.8	46609.2	62758.5	46329.2	26680.4	42177.9	24718.8	23408.3	17291.1	55206.4	15978.2	68884.6	73300	49641.9	44030.6	48447.2	41496.6	40682.6	39145	56585.7	47913.8	54231.6	52694.2	47049.3	55015.8	46548.6	61155.4	68905.5	43270.1	18657.4	53437.6	25141.8	56016.6	44567.9	9698.75	50821.9	38626.7	57159.9	58655.4	40574.1	47797.7
PWY-7228	48876.2	54485.1	57751	10819.1	55636.8	44711.1	50728.8	33744.8	39613.2	49118.8	57886.7	49850.6	27729	45218.4	26284.9	24228.1	15592.6	42627.5	16586	69517.5	15316.1	52630	46060.8	50359.9	43440.6	42089.8	41163.4	57141	40138.8	57484.1	56114.7	50917.1	56882.3	46954.5	63953	69855	46180.8	19892	55959.1	29504.2	57394	45202.9	10052.6	48587.2	37097.4	52869.2	56644.6	43573.1	48176.9
PWY-7229	53238.7	57249.3	58264.4	10818.8	58864.2	45140.2	51753.2	35069.3	41916.2	51297	63933.1	51817.5	28119.4	50572.2	27392.1	24767.5	21470.5	57266.9	17674.8	67614.8	68956.2	52973	48865	53044.5	46803.1	44089.3	42241.9	60717.9	60827.3	56762.3	57379.6	53800.3	58850.1	50993.2	64004.5	68078.4	46100.4	20499.6	56466.4	31729.9	58202.4	46376.1	10786.6	55266.3	39383.9	58420.1	60769.3	46789.7	52452.4
PWY-7234	39327.1	44417.9	45985.7	8483.92	45415.1	34364.9	40232.5	27208.5	32769.6	39497.3	49492.8	39973	21559.6	38732.8	21118	18773.4	13255.3	33884.3	13682.5	52731	12836.1	41437.5	37741.7	41109.4	35470	33859.7	32767.6	47560.8	40505.8	44701.4	44567.6	42295.2	45339.2	39184	48730.1	53264.9	37369.5	15681.8	43505.2	24204.4	44736.2	36165.4	8320.76	42974.3	30634.3	45486.5	47162.6	37258.4	40335.6
PWY-7237	18873.7	20594.2	3693.83	4433.52	29681.5	16416.5	14703.5	10198.9	13627.8	10446.2	6417.7	15928.4	19926.8	9373.1	19244.4	4620.62	5075.47	18645.6	5018.85	2777.14	3142.1	18829.7	10842.5	12527.7	14334.6	8997.31	18184.6	12916.5	7767.5	13579.1	17128.7	55520.7	12989.8	15490.7	13360.9	2839.77	15476.9	7055.46	10937.3	9499.83	8759.55	10725.7	844.23	12050.9	4660.32	3351.13	6221.92	7207.17	8910.04
PWY-7242	16878.7	19947.1	13632.3	4011.76	21972.1	15778.9	19188.3	16857.7	15220.4	10557	12469.5	14067.4	11414	18421.5	15383.9	8135.35	6246.31	16676.5	7090.48	3137.17	2836.17	14597.6	18183.6	17006.6	16897.1	12493.7	18816.8	14811.7	11067.2	12234.8	19860.3	29413.4	16910.2	15750.8	11895.4	6812.42	10264.4	7745.33	12859.4	6454.99	19016.4	16988.8	1652.35	22994.9	11104.8	9586.89	16105.5	17754.2	20143.5
PWY-7254	29499.8	39463.2	22298.7	8339.39	55380.4	32730.7	33424.2	20129.6	33637.1	33965.2	56518.3	43419.1	25278.2	23881.3	18657.4	20475.4	9883.09	22850.3	10378	72691.3	5579.19	44777.8	30122.1	36821.6	32405.9	29605.7	27443.2	41619.2	20359.7	49652.8	46318.1	45158.7	44610.1	33916	56661.4	71393.2	36758.8	14169.1	44512.7	16414.7	45286.3	37377	8853.77	42963.7	36555.4	54107.2	50174.8	17951.9	38109.5
PWY-7255	8454.18	5953.02	1120.5	818.023	3339.27	2724.66	4047.49	2374.57	2781.06	3794.83	1412.57	6827.99	5868.4	2294.19	1668.46	827.268	969.994	1418.29	1373.82	51056.5	671.195	6367	5248.34	4868.98	4884.51	2250.68	1863.44	3343.44	225.428	4883.45	3024.42	1911.58	10537.9	2717.59	29130.2	47600.2	2292.78	1544.16	10072.8	639.396	569.26	5807.68	371.471	1463.16	5451.82	1308.14	3746.76	355.613	1625.16
PWY-7286	760.021	6712.32	26900.2	369.821	2750.87	74.7294	8277.61	3695.11	19.0995	454.123	2405.35	1660.34	191.596	9935.11	3572.31	42.6431	174.245	299.534	257.488	101.286	399.27	350.843	11427	8849.58	7762.72	8200.78	7387.77	220.113	23.9973	440.572	70.289	210.675	751.771	198.268	381.94	4779.37	111.922	523.845	87.9581	37.882	0	180.224	304.178	0	1.3333	131.015	1.3333	9.3328	3.9999
PWY-7295	1549.07	1866.39	1851.5	409.152	10892.7	785.275	1739.24	975.38	2876.69	4642.83	4155.08	2378.94	3224	2353.27	1060.07	709.364	384.136	2140.67	647.565	83.0728	438.87	4319.83	2256.11	845.549	1616.56	3020.33	1680.71	5573.03	254.644	4074.49	4897.17	2880.5	5349.84	10780.6	6299.45	2282.65	1718.22	878.117	3288.58	1682.85	7623.08	5550.66	2349.65	7093.13	5700.74	10305.4	15360.6	4669.98	10307.6
PWY-7315	6134.8	4606.41	679.08	827.731	7745.28	3388.41	2694.59	1313.94	2928.7	2073.2	1280.52	4034.25	4814.24	2627.5	4382.04	883.163	1419.15	3450.96	1160.29	1376.27	570.923	3432.91	2853.09	2675.26	3296.52	3011.8	4094.44	2421.16	860.096	3771.63	3580.18	13625.6	2691.59	3392.67	3285.17	1781.57	4741.51	2371.81	925.233	992.168	2876.05	1599.76	140.219	2202.89	622.866	864.02	685.401	1359.85	1661.52
PWY-7316	2	3.9998	0	3.999	0	0	2.9999	0	0	0	0	0	0	3.9998	0	0	0	0	0	0	0	3.9998	2	0	0	0	6.9993	0	5.9996	0	3.9998	7.9993	2	3.9998	0	2	0	3.9995	10.9987	15.9953	0	0	0	0	0	0	0	0	0
PWY-7323	30845.3	26792.5	20511.2	4969.27	21485.5	22607.3	24709.8	19273.9	27633.1	24296.5	15802.2	30451.9	16161.1	27739.5	11994	11056.2	13105.5	38909.2	12548.8	62873.1	50850.8	24513	25683.8	22160.4	25487.9	19825	18256.1	28364.2	39302.4	25564.2	23743.5	26404.3	38748.5	32360.7	50980.4	60517.8	13639.2	9759.7	33287.2	17777.9	31458.3	26680.1	5749.52	24935.2	18560.6	16843.8	29066.4	36875.8	26087
PWY-7328	19496.4	18622.9	10681	4868.87	22021.7	16923.1	18611.8	10538.5	17420.9	19057.2	11728.8	15421	12356.3	13756.9	10793.5	18402.4	5280.03	13930.6	7479.6	10355.6	4993.62	20169.8	15156.5	17246.6	17146.9	12863.1	14887.2	32382	15130.9	18898.3	19024.8	24729.1	22095.9	24553.1	25493.8	8055.22	12303.1	9591.26	18106.8	11528.8	28080.1	20419.8	4092.04	20049.4	14244	19426	26434.6	30229.3	24632.4
PWY-7332	3648.64	5553.45	3037.12	1259.92	3609.74	8861.51	4502.41	3523.31	3299.13	2183.5	4691.44	6701.35	1773.76	5477.72	1431.81	2304.99	1653.91	2429.81	1044.56	3891.34	570.484	4387.92	3405.39	6530.24	4291.91	4185.7	4213.96	5617.11	360.977	3895.49	5765.7	4333.97	8039.9	4974.98	4219.93	1883.16	3133.13	1309.4	5251.62	921.937	179.341	1037.51	870.009	1526.06	476.634	4178.97	6456.27	1728.66	1795.84
PWY-7347	400.269	3370	5528.55	532.487	1736.74	606.686	4718.89	1746.18	956.836	1058.49	3574.96	940.287	882.523	3384.53	2416.69	369.844	151.222	169.016	953.546	812.655	274.505	618.242	4279.22	3993.16	5854.42	2557.96	3325.28	711.064	8170.49	1294.88	1016.47	454.489	1293.19	1868.24	1358.34	1762.1	1056.33	1245.93	1891.62	818.817	667.545	981.869	243.512	8886	498.9	1322.69	800.047	494.727	2242.32
PWY-7354	66.1646	0	0	0	0	30.8262	0	0	0	0	0	0	0	0	0	0	0	0	0	0	0	0	0	0	0	0	0	0	0	0	0	0	0	0	0	0	0	0	0	0	0	0	0	0	0	0	0	2.6923	0
PWY-7371	1150.69	2449.62	788.165	191.015	1339.79	1044.21	1863.9	1487.87	738.426	1847.52	1421.71	956.166	436.653	1553.68	455.649	556.929	547.257	1394.89	551.434	1302.67	81.7768	1861.19	1101.65	2304.86	1219.05	704.332	914.907	1053.82	186.145	760.715	1042.1	1794.87	3264.85	577.497	1476.34	449.317	426.307	649.669	1804.53	1144.67	1665.76	689.271	299.774	1713.53	251.306	691.111	630.818	959.489	1110.05
PWY-7373	128.293	43.7267	0	7.7564	22.3957	351.382	118.107	173.393	329.837	7.9741	0	19.6911	3.9727	316.316	7.896	0	266.565	831.553	0	0	3.8585	133.706	0	152.082	0	167.594	0	23.5969	53.376	31.0213	0	3.9933	344.987	0	120.185	78.7588	3.972	0	27.6779	401.052	110.242	0	7.843	0	7.8135	18.2704	20.7929	0	0
PWY-7374	1284.76	2033.35	657.569	198.43	1192.66	1058.04	1635.03	1263.76	787.795	1584.39	1290.7	894.936	462.297	1164.77	343.892	507.215	376.168	1177.67	570.134	989.315	69.6127	1796.47	997.587	1578.21	929.631	595.526	716.404	945.215	73.6343	704.163	884.546	1704.95	3007.96	460.946	1436.04	348.684	443.578	593.568	1759.87	799.358	1654.49	649.082	254.202	1704.52	248.805	595.989	607.462	726.477	1084
PWY-7376	16279.8	12549.2	8922.04	2691.68	10679.8	7587.12	15318.5	12297.4	13901.1	10241.1	6210.54	13004.6	8286.27	9488.4	7298.2	4206.02	4699.38	5452.3	7991.36	20588.5	2192.24	12197.1	14370.9	11374.5	12474.5	8334.44	11413	12938.3	9911.56	12400.3	10224.9	9992.14	17033.7	11318.3	22042.2	24995.9	5864.91	4475.66	17361.5	8219.76	15461.1	16264.3	2862.05	20240.9	15018.3	11313	18432.3	10178.7	21951
PWY-7377	19744.1	6911.19	993.033	933.502	4649.96	4494.91	4651.95	2815.99	9312.97	6856.45	674.238	6025.34	952.791	7314.52	2212.68	1356.03	10050.7	5590.77	2393.16	518.839	2838.5	3430.62	9335.84	7534.55	3035.8	1238.8	4707.22	4601.52	31215.2	4603.2	9120.64	10607.9	4174.68	3455.67	1837.52	627.909	2292.08	1163.84	2419.76	9636.06	8542.48	930.634	1059.75	2000.14	1440.39	1660.78	2012.79	3932.15	12356.4
PWY-7385	0.6364	11.9538	48.7084	0	9.7058	1.1666	0	0	0	13.3639	82.6678	0	0	26.2315	0	0	0	2.0886	0	0	0	37.8166	3.1335	16.1911	0.8485	0	8.1483	51.5722	0	3.4078	0	0	217.028	0	0	0.6829	0	1.3611	0	0	2.9652	0	0	1.7111	14.7378	14.1787	0	88.3233	1.7472
PWY-7391	333.505	1144.58	1016.91	179.094	1347.41	1569.96	1309.38	903.765	219.405	385.071	1020.07	1455.77	165.442	4623.33	607.8	178.767	670.059	398.922	944.74	425.352	83.5434	2054.76	1879.15	1409.33	1663.04	1190.26	1823.2	1079.98	538.488	616.211	2245.29	663.777	766.956	777.383	701.436	587.449	528.537	104.074	136.064	16.777	86.1302	1406.45	116.837	200.648	194.019	1667.19	132.602	1187.42	150.313
PWY-7392	37081.2	38798.1	25598.5	7230.23	33016.9	31731.9	32271.5	23093.5	26943.9	31964.5	45469.6	34949.3	18742	30451.9	17733.6	11352.4	13370.6	26682.4	10676.8	57367.8	11457.7	36181.8	28945.7	34826.1	27980.1	24710.2	25331.7	39340.3	33693.9	36959.5	39892.3	36782.8	37305.5	28688.2	44205.1	54865.2	33074.9	14302.6	39090	21607.1	37918.9	30617.2	6294.23	29167.8	19586.9	21616.8	33948.7	17155.3	27268
PWY-7398	2.3997	13.5956	19.4488	0	55.1456	76.8824	64.1227	0	0	65.4897	31.1022	46.5046	0	11.1472	82.4169	1.9964	2.7601	0	0	0	0	413.196	54.8263	28.3867	1.8236	14.3392	6.5824	14.9982	0	125.398	3.8379	0	0	2.7666	2.5452	6.4089	5.2475	148.307	3.1983	0	0	15.2595	10.8164	43.9824	4.4253	0	0	0	0
PWY-7400	43833	43001.3	37235.5	8054.91	36914.9	34031.2	38769.9	26206.3	34345.3	37864.6	48288.8	38737.2	21353.4	32231.8	21249.8	16984.9	17643	23953.9	14387.5	55018.3	7465.31	40134.6	35140.2	38814.8	35189.8	30867	31445.2	43318.1	51105.8	43814	44274.6	42831.4	43478.8	34856.9	44763.6	53429.7	35397.1	15716.5	42872.4	22938.8	40676.5	34769.4	6326.74	40457.1	22319.7	27676.7	38809.4	38815.8	38555.5
PWY-7401	0	0	0	0	0	0	0	0	0	0	0	0	0	0	0	0	0	0	0	0	0	0	0	0	0	0	0	0	0	0	0	0	0	0	0	0	0	0	0	0	0	0	0	0	0	0	0	0	0
PWY-7431	8386.11	8648.67	3462.4	2601.13	5575.96	6679.72	10901.3	9205.61	11664.6	6136.47	7666.58	14151.9	10708.2	6527.72	6226.06	4536.32	2659.78	2236.23	6825.85	102100	1374.07	10687.2	9849.32	7114.28	10650.2	4382.35	8840.29	18608.1	7875.59	13766	9677.43	6832.99	20796.5	17109	49362.4	91823.9	3114.1	5967.79	18094.9	3784.07	6622.33	21994.6	2112.92	23084.3	13802.4	5993.3	17289.9	24755	15665.2
PWY-7446	385.76	245.135	69.2806	157.077	306.381	211.472	161.507	145.766	530.407	433.051	35.8756	352.866	178.402	165.926	89.0265	121.781	152.093	47.8832	92.3301	64.672	147.752	427.031	120.614	158.502	201.029	314.124	123.264	327.053	170.664	91.6965	281.237	467.487	213.141	859.358	172.839	72.0092	270.754	143.687	212.857	225.696	414.319	59.6085	24.132	166.037	77.3087	69.8306	129.989	50.1013	88.1741
PWY-7456	7010.52	5394.61	622.811	715.217	4478.32	6644.36	1659.89	3126.98	4361.2	4260.1	680.625	6834	2339.1	7646.49	1824.02	3079.39	1364.92	13709.5	388.705	68.4335	1106.52	2243.41	1020.52	3798.94	4014.04	1749.3	2372.98	3163.97	2269.46	2726.1	4378.36	6003.43	4611.25	7335.73	3201.4	969.102	1970.15	1970.22	3966.22	2217.67	6448.02	1274.27	793.832	1357.41	1504.28	1239.36	2108.73	6032.88	894.153
PWY-7524	983.987	7628.78	28121.1	431.675	2818	126.226	9261.4	4205.07	36.5175	588.121	2720.34	2069.09	243.656	11183.6	3907.59	60.8816	161.835	374.102	369.981	148.192	460.175	75.6523	12243.8	9609.76	8164.11	8881.13	8128.4	325.752	40.2103	557.661	115.21	281.132	949.71	278.238	496.753	5401.65	162.06	645.615	114.695	47.4611	0	259.023	349.533	0	0	232.741	0	18.0546	10.0775
PWY-7527	3731.85	5673.77	9913.52	1671.42	5787.93	2456.11	6319	3129.78	2073.71	4674.89	24087.6	2164.41	2657.85	4985.82	4259.63	252.028	684.164	3958.82	394.219	941.386	775.112	3417.34	7060.7	12408.7	8793.58	4932.98	5543.87	2401.22	454.402	3550.39	9724.74	2851.13	4199.11	4250.44	2362.71	2931.26	5719.1	1416.01	4786.67	868.076	4114.21	1619.24	261.717	1275.37	627.733	4049.22	1948.03	248.152	983.899
PWY-7539	45040.2	43706.2	28351.4	9368.61	52572.2	41968.7	38550.6	27060.5	39123.4	44103.6	50894.9	46800.3	25199.5	35581.6	20595.9	23157.6	16519	55131.1	14361.1	54316	48592.7	46243.7	34137.6	38263.3	33488.6	32366	30855	54459.1	41812.2	50417.8	50692.9	45574.5	51326.8	45175	55315.4	52931.1	39412.1	18214.2	49992.8	26395.7	50384.9	43781	10500.7	53291	35545.9	52951.4	57717.6	42537.9	48556.9
PWY-7560	35670.3	38917.3	22612.4	8163.35	44367.2	34943.5	32120.6	23962.4	31446.9	34890.7	47704	37108.6	21723.5	31409.7	18216	18496.5	12847.1	49181.8	13559.3	53217.9	54805.4	39326.8	28646.5	34891	31013.6	26467	25341.1	41208.1	31319.8	44248.9	44425.3	38660.9	44534.7	38061.5	42005.4	49311.7	33354.5	15328.5	43524.2	23412.8	42379.2	34204.7	8456.99	33249.5	30012.1	44966.7	47237.3	38378.3	39187
PWY-7616	8784.39	12578.8	2622.72	1101.57	5314.15	11520.2	6667.51	2916.71	4974.14	8026.33	2504.03	11292.3	4112.01	4412.54	2266.27	1632.39	1806.13	3028.14	1823.07	6290.45	851.236	15603.1	6857.1	5698.34	6669.18	4623.87	4334.15	6538.24	582.477	9832.77	7857.32	5861.88	7244.13	4160.15	9230	3704.98	3411.32	5096.33	11715.6	2401.96	6513.02	7823.39	1915.09	6023.8	2377.78	2716.5	6952.87	4848.93	5304.38
PWY-7644	1.9561	40.1554	0	1.3171	0	0	33.7452	10.2779	0	0	1.9846	0	0	28.0437	0	0	0	0	0	0	0	4.3914	5.5219	28.1434	0	47.9886	34.2873	0	1.8086	0	26.496	0	0	0	0	0	0	0	0	5.2531	0	9.4446	0	0	0	33.0192	0	7.7885	0
PWY-7663	54101.4	49320.5	32499.9	9834.54	64721.8	41812.2	43570	31349.3	50024.2	53719.3	75610.6	50447.5	30885.3	43128.7	24450.3	32236.5	22292.2	62077.4	26021.8	23542.9	51691.7	49757.9	42165	43879.8	43093.5	36182.2	34847.9	77041.8	57440	54454.6	62236	60625.2	65592.9	57816.3	63501	26061.5	40730.5	21817	50164.6	30319.1	53564.3	48103.1	11876.9	77926	48120	70952.2	73154.3	58764.1	66205.8
PWY-7664	38074.8	34993.4	25453.1	7609.03	56536.4	31665.3	29153.9	20206.9	37767.1	33908.8	30415.3	38707.8	24594.7	27676.6	18960.9	30375.5	12507.5	36933.4	16877.8	10083	7560.38	35367.6	30031.4	23936.2	31241.1	30036.6	25705.8	63810.9	31582.9	43967.8	44439.7	50905.5	48154.7	41818.8	49479.5	15495.7	27856.9	14939.6	34699.9	19951.1	34251.3	34475	9492.51	62218.3	36399.2	58309.4	59951.2	45228.5	40660.1
PWY-841	49585.5	53410.6	49198.4	10183.3	53971.6	42696.9	47554.8	32864.4	39453.6	47920.1	57487.5	48729.7	26286.5	46513.5	25395.6	22996	17695.4	46771.5	16331.2	64569.6	23401.7	49677.5	44062.7	48559.9	43024.9	39804.2	38808.2	56727.7	46697	54161.6	53781.6	50101.2	55148.7	46955.5	59136.1	64410.6	44114.4	19218.9	53022.3	29985.2	55237.9	43266.8	9969.12	49382.1	36028.9	52621.7	55910.5	44338.9	48097.3
PWY-922	17269.8	8024.44	3315.21	1011.15	3112.81	5205.89	6130.73	3783.99	6956.72	11632.7	1441.57	10993	1599.09	7087.21	2113.29	1054.28	8466.87	1518.21	1723.87	887.075	738.927	7112.24	4812.8	4225.8	3135.09	5474.52	5476.53	6960.17	30451.5	4501.95	5795.28	10669.9	5917.35	6545.04	10732.7	3613.62	10503	1963.81	3722.7	8468.71	7822.48	3221.38	568.962	4688.81	884.074	2333.75	2121.22	1357.92	5145.32
PWY0-1061	36981.2	37041.4	19747.7	7575.36	47465	34620.6	28213.9	15190	30798	37658.3	21809	37017.2	22898	25194.1	18024.8	18376.2	11923	32174.1	9587.25	56563.5	7138.53	41449.5	26884	29042.9	27530.1	28700.5	24151.9	36847.2	34964.5	46805.4	37563.6	45775.7	44537.2	38796.2	47573.5	53013.9	39179.1	15757.3	40797.3	19285.7	44038.8	32534.6	8211.38	22962.9	30989.5	46774.5	46067.3	18747.6	32654
PWY0-1241	6386.91	9634.7	4840.68	1249.33	10581.8	6075.05	7548.34	4462.83	9182.05	7352.3	5126.01	7810.21	6318.47	6354.09	5417.86	2822.41	3077.06	9700.95	5233.22	3731.5	933.225	8258.33	7151.26	6924.47	7376.83	5908.51	6744.56	12992.6	2317.35	10035.8	6919.44	12737	12150.9	6578.69	7074.97	2710.09	4850.03	4042.84	4080.54	3989.95	6993.86	7832.87	923.033	8177.5	3080.2	4166.45	12730.6	18347.1	12229.5
PWY0-1261	47162.9	39173.7	16617.8	8190.33	40551.3	32724	31680.6	24154.5	35123.7	34326.7	57913.9	35915.8	22311	28958	20336	16620.8	14329.3	32265.1	13964.1	22818.4	12375.9	38232.2	28102.6	38498.5	28653.8	24057.5	26806.3	41409.8	55051.3	35557.1	46742	51055.4	43328.2	48511.4	41930.3	20690.5	35981.6	14694.7	34430.7	22073.9	45158.4	33957.3	6418.27	42024.9	23361	33150.4	34187.4	36301.3	40347.3
PWY0-1277	1565.81	3323.64	1045.52	1856.85	2590.02	2535.75	1580.45	1978.03	2084.9	1766.27	607.274	5053.61	4579.03	903.148	915.885	738.076	909.991	1426.32	840.87	42056.8	898.973	2872.27	4338.51	1127.28	4536.65	3263.33	1616.99	3368.88	273.486	4126.56	2275.28	3389.74	7354.55	2346.16	18315	39438.6	1272.33	993.451	8268.98	914.911	1990.39	5576.95	401.44	1712.48	6098.64	1372.4	5335.25	479.038	2084.33
PWY0-1296	29620.1	23598.9	10725.8	4652.89	17817.3	19124.4	19674.1	14902.4	17994.2	26246.7	48746.4	23603.1	10101.4	19639.5	11215.2	4363	13731.9	13377.4	7392.22	8963.54	18779.1	22775.6	19845.5	27576.9	15541.3	13572.2	15038.6	22478.2	32110.9	19382.9	31199	30325.5	23871.6	28459.1	16656.8	9745.2	25387.4	7668.25	20973.1	14722.8	24352.5	14200.8	2496.05	16822.8	5382.4	11635.2	11383.3	9749.58	17077.7
PWY0-1297	27592.2	29696.6	16377.4	5393.75	19485.8	20074.9	21794.6	15493.3	16895.2	24173.4	42922.8	24319.6	12353.7	22821.2	12595.5	4063.85	12260.7	13103.9	7034.57	47318.6	16862.5	21560.7	23918.9	28676.5	19642.2	18367	18272.6	21236.1	31118	18489.1	29271.5	28937.4	24373.9	29006	31608.8	46398.1	24355.6	8800.57	22535.2	13647	23995	16356.3	2563.52	14921	10714.7	12713	14562.8	12766.7	18502.2
PWY0-1298	22532.1	20504.3	6751.98	3443.5	14194.8	16332.9	14334	12102.4	13968.7	20282.3	36385.1	19479.8	9567.89	19244.2	9357.35	3226.74	12021.8	11781.5	5440.19	9992.84	17303.1	16384	14044.2	21408.1	13578.8	11316.5	11802.3	16593.9	29643.4	14316.1	22493.6	25692.9	18848.8	20593.4	20748.3	9044.94	20803.7	6489.98	15748.7	11168.2	19377.5	10137.3	1979.54	12053.5	4882.77	9051.56	8695.95	12642.7	13139.2
PWY0-1319	56575.2	54998.9	32500	10715.4	71080.3	46771.4	45307.4	33666.4	50138.5	55553.5	62063	53661.6	31786.4	41314.3	24604.4	26586.6	21888.7	52461.9	18321.2	98266	52284.2	55942.3	43161.4	45704.3	43103.1	38284.1	36068	64645.8	66801.1	59280.9	62695.1	58549.1	63490.4	55312	75456.1	91017.5	48076	22330.5	57629.7	33132.6	59600.6	51469.9	12508.6	58688.5	50125.2	77382.2	76297.3	51375.6	61131.2
PWY0-1338	2825.1	3256.33	827.076	615.145	5867.21	2720.9	2189	898.784	2417.17	2633.11	1151.99	2683.02	3527.48	1675.77	3242.67	619.394	983.953	2645.23	876.941	463.115	430.302	2727.52	1950.41	2018.74	3235.35	2612.15	2879.48	1584.34	576.88	3330.28	2595.18	10283.1	2093.32	3148.61	2999.64	587.269	3143.78	1536.78	894.888	1015.26	2192.97	754.208	98.9012	1125.1	385.971	337.116	837.018	598.525	1062.72
PWY0-1415	20516.8	25340.5	17738	5526.45	21199.5	19462.2	24233.3	15650	16670	21142.7	25109.7	23067.4	14008.1	18881.8	12945.2	6721.85	5975.2	16384.3	6515.74	12251	4030.81	24191	20047.3	19974.2	20004.6	17773.3	19534.1	21426.4	16051.8	28508.1	26846.4	21564.7	26917.7	20491.2	32305.1	15460.6	20730.4	9921.86	25527.5	13230.2	25604.5	25906.6	5192.45	10611.2	17043.3	17236.4	19312.3	10634.5	16916.9
PWY0-1479	26881	29066.7	21798.1	5186.73	40222.6	22924.2	25131.6	15783.7	24012.2	24902.1	20976.3	26721.1	17925.2	22805.9	15552.1	10386.6	8117.77	24487.5	9360.49	15079.8	4905.28	27922.7	23017	19792.4	21224.7	24396.5	21581.9	30191.9	33302.8	34165.9	29204.7	31929.1	31799.7	31372.8	29421.6	21399.6	22017.1	11409.9	26106.1	17192	32732.7	25962.3	7011.73	25461	28211.3	41544.9	41791.5	22848.5	32064.4
PWY0-1533	7026.17	7709.03	4965.65	1185.97	7927.94	5153.79	7821.2	5447.91	6306.29	4931.34	4995.01	7607.1	4739.06	6362.7	6332.78	3204.95	1977.9	5435.9	7750.09	3546.14	803.975	9138.2	6762.1	7474.25	7861.79	5968.92	6784.51	11204.2	932.978	10684.9	7895.71	13015.7	9953.79	5046.56	7962.14	2486.62	5350.48	2551.45	5203.98	2737.33	3386.02	3525.62	477.266	7117.27	1566.12	2411.28	4353.09	30483.1	3637.01
PWY0-1586	51643.1	35276.5	42493.1	9660.47	48853.6	35606.8	30684.9	19052.1	33946.2	37489.1	69976.1	27376	19124.4	33753.6	17042.4	20625.4	20842.3	26729.5	9752.91	14239.2	6062.9	38938.1	35226.3	30105.3	26065.8	28654.9	26481.7	46901.9	83489.5	33410.9	40188.2	45242.2	35778.8	53223.3	34595.5	15898.6	34954.2	14500.7	34781.6	23263.7	40827.2	28822	8497.99	51942.3	32108.9	56108.4	48662	20345.7	42750.1
PWY0-162	48577.9	53267.4	56084.7	9772.34	53736.7	41070.3	47553.2	32306.9	39260.4	45905.6	57802	47513.5	25557.6	46324.1	24912.8	21981.5	17561.3	44480.5	16476.3	60832.1	20342.4	47348.2	45082.6	49241.6	43119.4	40548.1	38343.3	55736	49204.4	50287.7	52506.8	49630.7	54151.7	46922.8	56666.5	61419.3	41729.5	18687.4	50311.5	28619.7	50689	41761.2	9951.45	50555.6	35358.4	53220.8	55716.9	44625	48355.2
PWY0-166	38649.3	43213.5	30219.1	8363.08	46925.5	35499.3	37127.7	25782.2	32908.3	39505.1	35354.7	40351.6	22710.4	34036.9	20384.6	19440.6	13481	35760.8	13626	55836.2	17291	42393.3	32458.7	35586.6	33538.7	31601.2	30796.3	46128.8	35334.7	45962.5	44407.5	41942.6	45692.2	39875	51144	54807.7	37923.7	16358.9	45354.1	23337.5	45754.8	37547	8279.88	38807.9	32132.5	46716.4	49141.1	30946.5	41093.7
PWY0-321	7088.64	5576.9	3336.33	2479.13	5066.96	4048.53	5109.49	2428.23	10658.1	7796.93	3354.84	6998.5	3644.43	3300.86	1965.05	2219.51	1709.66	2890.13	4075.65	2355.15	675.722	9158.76	5857.35	4832.84	5152.15	4821.24	3565.42	8887.1	501.156	6376.19	8826.03	8680.67	10018.3	9482.67	5302.25	2050.03	1723.1	1929.05	7838.91	1951.05	7419.75	8756.08	1082.77	5876.97	2235.23	4021.14	7839.87	1870.26	4240.86
PWY0-41	1051.45	1803.2	255.506	195.853	594.392	357.866	397.854	215.484	243.262	1031.42	161.706	374.803	549.515	313.157	66.0428	134.118	371.544	336.58	172.444	112.991	209.389	708.137	905.163	328.808	224.244	756.272	204.924	474.814	226.457	237.722	388.543	3032.62	329.786	805.726	943.876	161.086	365.391	437.808	867.413	354.325	1291.34	352.969	103.016	1930.18	337.595	9.9612	770.705	759.18	96.5654
PWY0-42	9831.37	13206.5	13714	1831.55	15964.6	10199.5	10790.3	5878.32	9299.67	9695.51	6747.15	11879.2	7240.16	8471.96	5165	11806.8	2326.41	6593.26	4014.18	4485.1	1393.47	12381.7	12510.7	8280.67	11043.2	13843.4	8879.44	12928.8	1817.14	15589.7	12253.2	9578.72	13894.5	13431.6	14052.5	7167.89	7303.54	4715.95	14080.3	5190.63	11155.4	11209.8	3273.33	6200.06	10793.3	8165.16	16175.1	6536.19	9519.65
PWY0-781	42020.1	43342.9	34546.3	7627.18	42583.2	33626.3	37234.8	24085.3	31958.5	37818.4	41370.6	39199.1	21574	35320.4	20239	16328.5	15860.8	27881.8	13575.9	32507.8	10476.7	38982.2	35465.2	36189.3	34377.5	31702.1	29932.6	45255.2	45654.2	43242.7	44192.9	41956.3	44459	35672.5	46397.5	39765.8	30527.7	15868.3	41868.2	22493.4	40714.5	32562.7	7441.53	33040.2	20912.3	32251.4	41343.8	36811.5	35743
PWY0-845	22466.4	20580.3	9891.65	4673.21	30047.2	19320.8	15953.8	11040.4	21555.6	19589.5	13212	18780.8	13395.5	14483.6	10602.8	10918.1	6733.32	27934.5	7383.94	6477.1	4937.57	20549.2	14722.7	14605.2	17316.1	15138.1	14460	22674.6	11689.8	23184.6	22858.1	27917.5	24071.6	21593.6	18201.7	8376.81	18780.1	8457.99	22751.3	10743.4	25163.8	19408.7	3764.94	15240.8	13444.6	18726.5	26126.6	23317.6	18294
PWY0-862	35207.5	32284.2	23653.2	7059.97	54088.7	29426.5	26736.9	18415.5	35362.2	31176	26961.5	35991.6	23046.5	25442.8	17675.3	29219.9	11455.9	34105.9	15548.1	8721.97	6603.26	32737.7	27755.1	21533.7	28938	28208	23809.7	60599.3	28879	41248.3	41067.9	48359.6	44504.7	38699	45177.6	13492.3	25734.3	13896.5	31756.9	18431.7	31692.5	31852.1	9016.43	58560.3	34221.5	55611.6	56984.6	41510.2	37467.7
PWY1G-0	8687.38	11126.3	2512.59	1490.16	5689.53	9315.88	8077.06	4810.84	5425.63	8014.89	1654.77	10365.9	5335.87	4356.29	3244.06	1328.1	1768.68	4160.87	1810.56	44303.6	956.916	13655.8	6249.52	8298.41	6307.61	4697.05	5140.01	6491.48	4175.97	15095.9	10708.8	5808.48	11592.6	3698.43	22045.4	39357.7	9047.42	3812.43	17690.3	3488.6	11670.8	8396.25	1611.38	2506.68	4456.05	2513.34	6243.02	3358.94	5882.29
PWY490-3	1320.82	2379.73	921.708	578.487	1970.54	905.848	2973.59	1138.94	1576.69	2750.29	2714.34	1603.33	1115.51	6385.57	1178.77	769.866	422.238	996.571	4836.05	1631.34	124.066	2127.94	4003.22	6096.9	1890.19	1411.68	1931.35	1122.1	246.949	2611.58	4353.98	3448.73	4964.33	1227.24	1466.89	609.312	1208.34	719.449	4187.42	1007.71	109.453	942.911	526.154	2931.9	659.741	1988.18	1197.57	4281.17	3565.53
PWY4FS-7	53167.4	50485.8	28386	10172.7	57105.8	44898.8	42224.8	31567.8	43505.8	51228.2	56038.1	50313.9	29053	37682.4	22988.8	24367.2	20863.3	44272.2	16496.7	77999.3	46777.5	51770.9	38482.1	43037.9	39863.6	34378.8	33751.1	56922.1	62876.7	55962.7	57977.3	52887.5	58307.5	44753.4	69791.6	73447.4	45903.6	19906.3	56230	32656.2	54187.2	46936.8	9835.38	48856.9	41230.7	58246.5	61442.3	38834.9	50699.2
PWY4FS-8	53167.4	50485.8	28386	10172.7	57105.8	44898.8	42224.8	31567.8	43505.8	51228.2	56038.1	50313.9	29053	37682.4	22988.8	24367.2	20863.3	44272.2	16496.7	77999.3	46777.5	51770.9	38482.1	43037.9	39863.6	34378.8	33751.1	56922.1	62876.7	55962.7	57977.3	52887.5	58307.5	44753.4	69791.6	73447.4	45903.6	19906.3	56230	32656.2	54187.2	46936.8	9835.38	48856.9	41230.7	58246.5	61442.3	38834.9	50699.2
PWY5F9-12	0	0	0	0	0	3.9829	0	0	0	0	0	0	0	0	0	0	0	0	0	0	0	0	0	0	0	0	0	0	0.3951	0	0	0	0	0	0	0	0	0	0	5	0	0	0	0	11	0	0	0	0
PWYG-321	39888.4	36960.2	27006.9	8012.83	60167.1	33362.5	30764.3	21166.5	39663.6	35543.9	31660.2	40838.5	26022.5	29066	20010.2	32732.3	12973.7	37964.3	17657.6	10503.9	7747.73	37443.8	31776.3	25106	32981.1	31809.1	27175.6	67088	32527.6	46667.8	46705.2	53319.9	50701.7	43525	52217	16167.6	29178.7	15742	36596.4	20802.3	36088.9	36311.5	10055.9	64591	38511.5	61860.1	63434	47496.7	42564.4
PYRIDNUCSAL-PWY	28782.7	30980.1	15793.9	6812.59	33298	27812	25660.6	19852.8	24237.5	28544.9	18017.7	29431.5	17589.5	25987.5	15005.9	17344	10960.6	37339	10838.2	50549.8	52332.8	31898	21318.1	22185.2	24484.4	20188.1	20022.3	37742	23262.4	34002.7	32365.9	31495.6	35383.7	35377.9	42958.5	46947.5	24160.4	12744.7	36273.3	19970.9	32743.8	30246.4	6755.04	31517.2	20304.1	25549.5	37322.4	34707.5	30296.1
PYRIDNUCSYN-PWY	24942.3	29988.1	21426.3	5936.37	39454.6	25791.1	25425.4	18027.3	24881.6	28161.2	45025.1	28078.4	17870.3	25052.8	13887	11136.5	7994.63	39614.6	10438.4	50625.7	14111.7	29682.6	23594.5	27590.9	25937.9	21721.8	19861.4	36895.4	20585.6	30995.6	34397.4	29325.3	36909.3	35187.7	42963.7	47205.3	27449	11168.7	32116	16499.1	30412.9	27832	6972.87	36976.3	26198.4	42918.5	41236.3	34184.2	33021.7
PYRIDOXSYN-PWY	16719	16976.2	13668.4	4234.29	25794.8	16014.1	12810.9	7901.74	18735.8	14396.2	7851.2	14460.5	12449.6	11074.2	8565.15	7953.02	4641.49	36877.5	5932.36	5128.22	3168.73	14901.2	12714.9	10067.5	16311.2	14699.2	11857.9	20482.3	6500.88	18901.2	17555.6	24699.9	20183	20753.5	21667.7	6863.86	15246.3	6909.44	18055.4	7538.89	20264.3	17350.3	2691.5	14088.2	9068.31	11703.8	22901.4	18223.8	14085.3
REDCITCYC	41745.1	57504.4	48385.9	10782.4	57352.9	44879.5	49728.4	32942.5	39479.3	44476.8	71566.7	50839.6	29536.2	41258.5	26119.8	21591.3	13177.7	35709.4	18696.9	82303	8122.55	44884.5	49160.6	51339.6	45704.1	40676.9	38520.6	44155.1	20078.7	49222.5	59653.7	46681.6	61060.8	50121.4	70172.3	79688.1	40790.1	19189.3	54044.6	24448.2	51207.2	47018	11836	46372.2	36269.5	56723	53127.6	39602.9	47344.1
RHAMCAT-PWY	8890.09	9577.88	1469.23	1653.93	8145.18	7264.14	5070.72	3047.58	7332.48	4620.49	2091.98	5455.45	4893.29	4553.26	4914.75	1865.03	2190.49	8747.84	1663.45	1306.19	2433.28	6617.16	3448.76	4928.67	4686.58	2848.03	4554.72	4548.12	4897.72	4142.91	6997.63	12120.5	6247.96	6922.2	4077.35	1308	4526.9	3333.23	4558.66	2760.91	6775.94	2485.12	252.96	2818.35	1308.32	2034.65	3270.18	6043.66	2602.33
RIBOSYN2-PWY	45625.2	45371.2	32563.3	8697.94	50209	36891.2	39064.6	28082.9	36350.2	40703.3	50543.8	42730.2	23772.6	36391.4	21148.1	19843.3	17998.6	50202.5	14357.1	53575.4	49479.9	43029.7	35598.2	40000.5	34879.6	32377.7	31671.4	50607.2	51338.9	48024.3	48039.2	45570.5	48494.5	42068.2	51459.6	52847.8	38463.3	16601.8	46303.7	26723.4	46321.8	39187	9333.16	45293.3	34368.9	51548.6	52960.1	40593.5	44820.2
RUMP-PWY	4258.27	14442.9	4209.81	2462.54	7077.38	8429.56	7909.33	6298.31	6312.46	8623.48	40181.3	14142.1	4195.59	3967.58	3478.56	1085.89	2534.57	5975.56	1965.7	3585.03	1456.43	17626.2	7247.79	18333.2	6233.08	7643.04	5225.8	6225.37	1306.31	9185.97	18542.8	9288.62	7399.8	12020.9	4045.63	5323.65	14568.5	5193.97	10752.1	3341.52	12792.8	5285.81	2216.98	4817.74	1614.91	4457.92	3259.34	23817.8	5784.88
SALVADEHYPOX-PWY	46975.1	48135.5	30764.6	8945.3	59304.5	34799.7	41278.7	30127.7	37744.8	44070.2	46251.9	43684.9	25623.5	41098.2	22447.2	13664.5	12609.3	31445.9	16001.2	20975.7	8867.96	46084.8	41431.7	39235.1	34016.8	30022.9	30863	50057.1	41410.3	42196.3	53899.1	51901	49783.6	59675.7	53711.4	24577.3	31788.7	16353.5	41742.2	23233.6	46476.4	43156.1	10084.8	53561.2	43645.3	64779.9	66677.2	31536.4	48858.1
SER-GLYSYN-PWY	45933.1	56770.3	59357.8	10689.8	55992	41000.4	52091.7	35778.2	41843.8	47368.8	60489.5	50745.2	28357.7	49893.3	27038.4	20759.4	17059.9	51270.1	18335.2	75118.8	48352.7	50408.6	51190.7	52020.2	47160.9	43760.4	41613.3	50937	40939.3	50122.4	53780.3	48414	56957.4	45386.7	63666	76885.5	42045.6	18282.4	55419	27446.4	48857.7	45811.9	10406.1	49802.3	37403.3	53909.5	56756	50758.6	46479.2
SO4ASSIM-PWY	30356.1	35565	28486.8	7589.1	46660.7	27196.4	32457.6	18298.1	28305.4	28110.2	48896.9	33725	21815.9	26565	15651.5	10504.4	8514.49	20279.9	13869.6	68517.4	3873.85	36258.7	30596.3	29970.9	28457.2	31631.2	25753.3	42693.7	30567.4	44764	41686.9	39343.1	43243.7	39320.3	64376.5	64478.8	29177.1	14150	37662.3	15963.3	39664	31956.4	8024.71	46170.3	31722.5	49272	48834.3	39427	40911
SUCSYN-PWY	1299.44	9196.47	11210.5	1534.56	5304.1	1932.69	11524.3	4850.06	2978.14	3286.48	8960.6	2928.09	2687.21	8774.37	6214.43	1184.57	489.105	556.356	2646.61	2298.2	873.808	1980.36	10468.3	9926.64	12970.8	6845.84	8542.36	2260.58	16858.5	3980.18	3180.25	1477.63	3983.04	5615.06	4079.15	4853.87	3222.28	3497.84	5510.45	2514.77	2146.68	3063.2	756.668	16883.4	1592.95	4076.86	2558.35	1579.54	6446.74
SULFATE-CYS-PWY	37471.4	43312.4	32922.1	9108.33	53939.2	33928.8	38685.4	24066.6	34363	35624.2	56307.5	40787	25671.7	33900.2	20017.3	13299.1	11776.4	29871.8	16422.9	73948.1	7275.92	42775.8	35129.6	36824.6	34879.5	34238.8	30917.9	48843.2	36821.6	48508.2	47905.1	44969.5	50582.8	44868.6	65703.6	70576.6	35181.9	16679.1	46097.7	21312.2	46196.9	39205.6	9687.69	49734.4	37638.5	56668.7	56591.3	46895.9	46602.2
TCA	46976.5	59134.1	64653.3	11721	68491.1	47049.2	53914.1	36119.2	41358.5	45995.7	68040.9	51867.9	31735	50336.8	28590.2	25984.7	14466.3	42653.3	18249.7	89266.4	12583.9	53457.3	51019.7	54765.3	47743.6	46898.6	43835.8	63112	36857.1	59802.3	58515.9	51344.9	64231.7	54183.4	78739.9	86867.8	40329.4	21289.2	60999.1	28299.2	55107.3	52295.6	12313.8	58464.9	48843.6	71044.4	71037	50537	54946.6
TCA-GLYOX-BYPASS	31746.8	39094.6	28071.3	7897.84	52116	31982	32627.1	20090.9	31584	32830.5	55280.2	37270	24027.3	24509	17501	20954.2	8842.47	24578.1	12869	74331.7	5629.56	40311.8	30600.3	35601.3	30574.9	29763.6	26562.1	49540.2	26511.2	42825.4	44766.2	40389.9	45915	39344.9	61866.9	71251.4	30517.1	14892.7	43276.5	16310	38367.6	39200.5	8592.01	41856	38368.6	55777.9	57273.4	27990.5	40831.8
TEICHOICACID-PWY	6312.86	9450.26	2652.81	1015.87	3345.04	5745.74	6357.23	5142.13	3994.51	5930	1819.47	12622.6	2861.64	4186.64	1677.41	1674.42	2117	3104.52	2675	3584.95	1293.15	10423.5	4169.34	6005.87	3962.72	5654.97	4154.83	5077.84	909.914	6224.1	7016.37	7054.75	5301.06	8218.9	2529	3606.79	10279.5	2166.12	5466.37	3337.57	9066.39	4086.17	796.209	4272.19	1046.82	2847.64	1911.79	3070.47	4485.9
THISYN-PWY	25423.2	29760.3	13163.2	4949.9	28797.5	27975.8	18742	19784	24292.4	24368.2	15233.1	17742.9	14856.7	24175.5	12451.3	13287.4	7662.17	46307.8	9110.75	5055.26	18048.3	20122.8	26712.6	22696.4	25668.9	15700	15398.2	29925.9	13722.7	27145.1	31471.1	26758.6	29319.9	29383.6	20270	13228.7	25090.5	10418	23787.1	15275.4	35587.9	16085.4	2762.85	40769	14898	20809.2	21524.3	29379	29167.1
THREOCAT-PWY	626.705	497.906	185.168	230.618	1084.77	791.414	165.168	262.445	463.91	1530.81	100.534	552.784	169.939	475.546	177.987	106.604	374.72	141.738	165.861	340.173	466.057	952.136	472.261	500.901	359.627	73.328	310.972	214.832	296.114	282.935	763.264	552.105	618.293	1390.17	0	114.758	464.821	404.345	479.757	713.476	353.137	205.083	28.243	121.971	187.616	136.891	218.965	174.725	273.222
THRESYN-PWY	52891.7	50928.9	52349.6	9734.04	50640.4	39517.5	44727.9	28969.2	38317	45300.2	54904.8	45940.1	24900	46819.3	24403.1	22377.2	20979.4	37099.6	15634.3	55025.8	25693.4	46346.6	42566.1	47272.3	41631.6	39116.6	37448.3	53109.1	61168.3	49431.4	49041.6	51184.3	51939.4	42870.3	54726	55644.7	40124.8	18131.6	47851.6	29410.2	49657.7	40207.4	8759.85	49867	31921.6	48143.5	51102.4	39629.6	45685.8
TRNA-CHARGING-PWY	45601.3	46537.8	50197.2	8659.85	47804.8	36342.2	41242.7	28713	34557.1	40734	47257.2	40469.1	22633.7	43731.4	22127.3	20046.2	19179.8	50404.4	14306.6	28532.2	56359	39231.7	40554	44028.2	38342.8	35240.3	34155	45213.9	52389.3	43473.5	44473.9	44707	46415.6	41356.7	47295.3	41988.7	38495.9	15580.3	38942.8	26606.3	45421.8	36091.7	8814.88	41721.1	31972.7	47492.1	48366.5	34498.9	39731.1
TRPSYN-PWY	51956.9	50378.4	51758.1	9164.9	51622.9	38815.9	45140.8	27682.3	36899.5	46251.9	56039.3	46235.9	24015.5	42906.2	23856.6	21184	19223.5	32617.3	14965	25332.4	9187.82	48105	39801.5	45116.2	40223.1	38954.7	37037.1	53385.9	60701.3	54559.3	49308.9	49499.6	51234.1	45418.3	47171.3	30955.5	43022.6	16872.5	48931.1	27164.2	53328.9	35695.3	8381.86	46916.9	30876.4	50858.1	51679	39792.2	45244.7
TYRFUMCAT-PWY	13650.8	15800.4	17375.2	2524.08	30245.1	10224.6	15486.4	9848.96	15992.3	12850.9	11135.8	16151.3	9306.5	12455.4	7785.37	13810.4	2989.21	7207.26	7570.81	4743.35	1584.16	15374	18438	10358	13853.8	15304.3	11867.1	23615.4	9708.65	19530.1	16323.6	13475.6	21002.5	15116.9	20607	8747.34	9550.61	6573.74	16241	6557.21	14311.5	18751.9	4976.26	25812.7	24625.4	40931.6	34284.3	10907.6	26135.8
UBISYN-PWY	22037.2	25281.3	29685.8	5017.72	34934.6	16657.1	24987.2	14551.5	21513.2	19003.1	17230.1	20336.2	14456	21143.5	13098.1	15835	5971.84	15908.8	10668.1	8972.27	2850.67	22648.8	25110.1	17922.6	23635.9	24687.1	20645.9	34837.8	21699.8	27608.8	22917.2	30430.1	28808.9	29455	26201.2	12168.4	16763.4	10060.2	21109.8	10425.6	24671.9	21634.9	5371.53	23051	16720.4	21807.6	35324.4	30779.8	26068.8
UDPNAGSYN-PWY	45275.5	42833.6	29772.2	8797.4	45139.8	36331.3	38303.6	27607.1	35090.8	41361.4	48394.5	41376.9	22402	32983.9	20983.8	20109.5	17531.1	29119.9	14409.2	54433.3	17313	43744	33961.7	39393.2	33772.2	31395.4	31049.4	44987.7	55490.2	46738.7	47457	43925.6	46603.1	41503.1	47413.5	52232.6	40384.6	16474.4	45273.3	26745.9	44618.3	37984.2	7902.63	37050	31328.7	45655.9	47536.9	39631.3	43102.9
VALDEG-PWY	378.589	1211.52	492.415	35.9161	614.237	0	467.368	2014.14	661.999	931.29	920.03	38.9781	161.416	77.8557	8.9975	1952.68	41.8991	0	20.9856	0	32.9232	182.559	137.654	4.4997	71.9031	366.393	131.621	245.347	0	1016.87	328.601	14.9967	26.9918	5.9995	5.9996	504.372	6604.48	95.6401	5.9996	323.785	0	8.9989	107.318	477.063	37.4812	2.9999	451.149	236.381	32.9865
VALSYN-PWY	63164.4	64096.1	55953.6	12066.4	65868.9	50864.6	54620.3	37690.1	53284.2	58179.6	68887.6	62141.1	32490.9	51056.6	28454.4	27770.2	23718.2	47182.1	26442.4	75445	13058.3	66080.7	48357.3	58431.5	48910.3	44418.1	41759.6	75473.1	64589	69756.4	70265.4	60996.8	75571.8	57271.8	74788.3	69099.1	47013.2	23568.8	66279.5	35372	61711.5	54893.8	12205	80927.7	45449.8	70251.3	72835.6	101988	67450.4
[truncated: 33 more columns]
