# Supplementary material for: Bacteriomes in lesions of pulmonary tuberculosis and its association with status of Mycobacterium tuberculosis excretion
Source: BMC Microbiol. 2022 Nov 23;22:280. doi: 10.1186/s12866-022-02698-5 (PMC9686068; doi:10.1186/s12866-022-02698-5)
Supplement: Supplementary file 2 — Additional file 2: Supplemental Table 2. Bacterial metabolic pathways that are significantly down/up regulated in TB-E compared to TB-NE. [file 12866_2022_2698_MOESM2_ESM.xlsx]

## Sheet: Sheet1
Supplemental Table 2. Bacterial metabolic pathways that are significantly down/up regulated in TB-E compared to TB-NE.
Significant changes	Pathway ID	Pathway	P values
Down regulated	CATECHOL-ORTHO-CLEAVAGE-PWY	Catechol degradation to β-ketoadipate	<0.001
	GALACTUROCAT-PWY	D-galacturonate degradation I	0.039
	HEME-BIOSYNTHESIS-II	Heme b biosynthesis (aerobic)	0.038
	PWY-5384	Sucrose degradation IV (sucrose phosphorylase)	0.034
	PWY-5509	Adenosylcobamide biosynthesis from adenosylcobinamide-GDP I	0.019
	PWY-5676	Acetyl-CoA fermentation to butanoate	0.023
	PWY-5747	2-methylcitrate cycle II	0.032
	PWY-6269	Superpathway of adenosylcobalamin salvage from cobinamide II	0.018
	PWY-6338	Superpathway of vanillin and vanillate degradation	<0.001
	PWY-6467	Kdo transfer to lipid IVA	0.047
	PWY-7097	Vanillin and vanillate Degradation	<0.001
	PWY-7098	Vanillin and vanillate Degradation II	<0.001
	PWY-7295	L-arabinose degradation IV	<0.001
	PWY-7376	Cob(II)yrinate a,c-diamide biosynthesis II	0.029
Up regulated	ALL-CHORISMATE-PWY	Superpathway of chorismate metabolism	0.001
	HEXITOLDEGSUPER-PWY	Superpathway of hexitol degradation	<0.001
	LACTOSECAT-PWY	Lactose and galactose degradation I	<0.001
	P122-PWY	Heterolactic fermentation	0.021
	P164-PWY	Purine nucleobases degradation I (anaerobic)	<0.001
	PWY-2221	Entner-Duodoroff Pathway III (semi-phosphorylative)	<0.001
	PWY-2941	L-lysine biosunthesis II	0.004
	PWY-3801	Sucrose degradation II	<0.001
	PWY-4361	S-methyl-5-thio-α-D-ribose 1-phosphate degradation I	0.005
	PWY-5265	Peptidoglycan biosynthesis II	0.004
	PWY-5347	Superpathway of L-methionine biosynthesis	0.026
	PWY-5837	2-carboxy-1,4-naphthoquinol biosynthesis	0.012
	PWY-5838	Superpathay of menaquinol-8 biosynthesis I	0.013
	PWY-5840	Superpathay of menaquinol-7 biosynthesis	0.013
	PWY-5845	Superpathay of menaquinol-9 biosynthesis	0.037
	PWY-5850	Superpathay of menaquinol-6 biosynthesis	0.002
	PWY-5860	Superpathway of demethylmenaquinol-6 biosynthesis I	0.002
	PWY-5861	Superpathway of demethylmenaquinol-8 biosynthesis I	0.002
	PWY-5862	Superpathway of demethylmenaquinol-9 biosynthesis	0.002
	PWY-5863	Superpathway of phylloquinol biosynthesis	0.011
	PWY-5896	Superpathway of menaquinol-10 biosynthesis	0.002
	PWY-5897	Superpathway of menaquinol-11 biosynthesis	0.022
	PWY-5898	Superpathway of menaquinol-12 biosynthesis	0.022
	PWY-5899	Superpathway of menaquinol-13 biosynthesis	0.022
	PWY-5910	Superpathway of geranylgeranyldiphosphate biosynthesis I (via mevalonate)	0.008
	PWY-5941	Glycogen degradation II	<0.001
	PWY-6349	CDP-archaeol biosynthesis	<0.001
	PWY-6350	Archaetidylinositol biosynthesis	<0.001
	PWY-6470	Peptidoglycan biosynthesis V (Penicillin resistance)	<0.001
	PWY-6478	GDP-D-glycero-α-D-manno-heptose biosynthesis	0.012
	PWY-6545	Pyrimidine deoxyribonucleotides de novo biosynthesis III	0.038
	PWY-7003	Glycerol degradation to butanol	<0.001
	PWY-7198	Pyrimidine deoxyribonucleotides de novo biosynthesis IV	<0.001
	PWY-7210	Pyrimidine deoxyribonucleotides biosynthesis from CTP	<0.001
	PWY-7286	7-(3-amino-3-carboxypropyl)-wyosine biosynthesis	<0.001
	PWY-7377	Cob(II)yrinate a,c-diamide biosynthesis I	0.004
	PWY-7524	Mevalonate Pathway III	<0.001
	PWY-7527	L-methionine salvage cycle III	<0.001
	PWY-922	Mevalonate Pathway I	0.013
	PWY0-1296	Purine ribonucleosides degradation	0.016
	PWY0-1297	Superpathway of purine deoxyribonucleosides degradation	0.028
